# Supplementary material for: BET bromodomain inhibition rescues PD-1-mediated T-cell exhaustion in acute myeloid leukemia
Source: Cell Death Dis. 2022 Aug 2;13(8):671. doi: 10.1038/s41419-022-05123-x (PMC9346138; doi:10.1038/s41419-022-05123-x)
Supplement: Supplementary file 2 — Supplemental Table 4 [file 41419_2022_5123_MOESM2_ESM.xlsx]

## Sheet: Sheet1
Gene expression level in Jurkat T cell treated with DMSO and JQ1 with or without PHA
Gene ID	Gene Name	DMSO FPKM	PHA+DMSO FPKM	JQ1 FPKM	PHA+JQ1 FPKM
ENSG00000282222	RP11-126O22.8	0	0	0	0
ENSG00000282221	RP11-27G14.4	0	0	0	0
ENSG00000110514	MADD	6.33229	6.91126	8.88008	9.04539
ENSG00000086015	MAST2	2.80255	3.06522	3.95817	4.50489
ENSG00000250337	LINC01021	0.311273	0.0446183	0.491072	0.220157
ENSG00000169740	ZNF32	19.5475	17.2755	10.5636	11.6658
ENSG00000215869	RP11-364B6.2	0.00944595	0	0	0
ENSG00000261609	GAN	3.40555	3.26157	2.69442	2.60077
ENSG00000169744	LDB2	0	0	0	0
ENSG00000261607	RP11-812E19.5	0	0	0	0
ENSG00000261606	RP11-414J4.2	0.0274166	0.0157198	0.00524533	0.0166195
ENSG00000215866	LINC01356	0	0	0	0
ENSG00000261604	CTD-2636A23.2	0	0	0	0
ENSG00000261603	PRSS46	0	0	0	0
ENSG00000261602	CTD-2033A16.1	0	0	0	0
ENSG00000261600	RP11-575H3.1	0.100703	0	0	0
ENSG00000266469	CTB-131K11.1	0.803378	0.236255	1.41823	1.18645
ENSG00000168298	HIST1H1E	0.211486	0	0.26959	0
ENSG00000168297	PXK	4.63406	4.56607	5.34787	5.06822
ENSG00000266460	RP11-173L6.1	0	0	0	0
ENSG00000266466	RP11-822E23.2	0	0	0	0
ENSG00000266467	RN7SL220P	0	0	0	0
ENSG00000168291	PDHB	7.72598	7.72146	9.05327	7.29312
ENSG00000262558	RP11-1260E13.3	0	0	0	0
ENSG00000270591	RP11-73M18.11	0	0	0	0
ENSG00000262554	LA16c-360H6.2	0.255631	0.244268	0.244437	0.258077
ENSG00000254141	RP11-642D21.1	0	0	0	0
ENSG00000225108	ZBTB45P1	0	0	0	0
ENSG00000281046	Metazoa_SRP	0	0	0	0
ENSG00000270593	RP11-455J15.1	0	0	0	0
ENSG00000225100	DPY19L2P5	0	0	0	0
ENSG00000225101	OR52K3P	0	0.107758	0	0.0569248
ENSG00000225102	RP11-456H18.1	0	0	0	0
ENSG00000233579	KRT8P15	0	0	0	0
ENSG00000225105	LINC01076	0	0	0	0
ENSG00000225106	RP11-429E11.2	0	0	0	0
ENSG00000225107	AC092484.1	0	0	0	0
ENSG00000226457	RP11-430L17.1	1.25545	1.33327	0.666966	0.845771
ENSG00000226455	RP3-512E2.2	0	0	0	0
ENSG00000226454	RP3-462C17.1	0	0	0	0
ENSG00000149792	MRPL49	3.38572	2.0002	7.17478	6.0078
ENSG00000226450	CYP2D8P	0.24969	0.340922	0.375182	0.792946
ENSG00000141854	CTB-55O6.8	0.128733	0.123046	0.1143	0.139372
ENSG00000149798	CDC42EP2	0.498974	0.553837	0.400155	0.276478
ENSG00000183055	FAM133CP	3.92575	3.46358	3.60936	3.28018
ENSG00000183054	RGPD6	0.128748	0.157397	0.191815	0.242029
ENSG00000251079	BMS1P2	0	0	0	0.0461198
ENSG00000251078	SLC25A5P9	0	0	0	0
ENSG00000250566	UGT2B29P	0	0	0	0
ENSG00000259244	RP11-182J1.12	1.72838	2.68454	4.64812	4.69359
ENSG00000250564	RP11-215P8.4	0	0	0	0
ENSG00000250565	ATP6V1E2	1.67744	1.38951	0.755623	0.768367
ENSG00000250562	RPL38P4	0.248464	0	0	0
ENSG00000250563	KNOP1P5	0	0	0	0
ENSG00000187961	KLHL17	2.48882	2.04286	1.8166	1.85249
ENSG00000250561	OR7E59P	0	0	0	0
ENSG00000250568	RP11-333E13.2	0.337425	0.322589	0.484059	0.511406
ENSG00000250569	NTAN1P2	0.565424	0.540398	1.51377	1.31401
ENSG00000281591	DBET	0	0	0	0
ENSG00000220685	RP11-530A18.1	0.536858	0.641382	0.128349	0.18083
ENSG00000162843	WDR64	0	0	0	0
ENSG00000259247	TTTY25P	0	0	0	0
ENSG00000162849	KIF26B	0.00930231	0	0.00296599	0
ENSG00000149243	KLHL35	0.674491	0.56653	0.130292	0.144566
ENSG00000184702	2021-09-05	1.10255	1.05381	0.362995	0.310139
ENSG00000259242	AC002306.1	0.0567463	0	0	0
ENSG00000184708	EIF4ENIF1	3.70951	4.47489	3.99786	3.78259
ENSG00000184709	LRRC26	0	0	0	0
ENSG00000163462	TRIM46	1.23428	1.25086	0.848076	0.639245
ENSG00000163463	KRTCAP2	4.06496	4.87353	3.66387	4.24052
ENSG00000163464	CXCR1	0	0.0204211	0	0
ENSG00000163466	ARPC2	24.566	26.8265	22.8539	24.9926
ENSG00000163467	TSACC	0.0894312	0.0427495	0.256547	0.271108
ENSG00000163468	CCT3	90.426	78.1285	41.4493	42.9738
ENSG00000162599	NFIA	1.33192	0.917044	0.894614	0.704517
ENSG00000162598	C1orf87	0	0	0	0
ENSG00000267731	RP11-147L13.8	3.96931	1.54886	7.92147	7.21191
ENSG00000162592	CCDC27	0	0	0	0
ENSG00000029364	SLC39A9	7.64034	5.98966	12.0173	7.18944
ENSG00000267732	RP11-456O19.3	0	0	0	0
ENSG00000267735	CTD-2265O21.7	0	0	0	0
ENSG00000029363	BCLAF1	16.1078	15.656	12.5354	13.2151
ENSG00000267737	AC061992.2	0	0.0352342	0	0
ENSG00000162594	IL23R	0	0	0	0
ENSG00000263609	RP11-1109M24.16	0	0	0	0
ENSG00000263608	RN7SL353P	0	0	0	0
ENSG00000118640	VAMP8	0.759778	1.5907	0.311358	0.0365419
ENSG00000263603	CTD-2349P21.5	0.322111	0.263892	0.968001	0.697464
ENSG00000168488	ATXN2L	11.2562	9.91194	10.1304	10.6611
ENSG00000263606	RP11-737O24.3	0.614435	0.60985	0.406745	0.501448
ENSG00000259169	GNRHR2P1	0	0	0	0
ENSG00000253144	RP11-281O15.7	0.206386	0.0986559	0.0987242	0.104233
ENSG00000253147	RP11-369E15.4	0	0	0	0
ENSG00000253146	CIR1P1	0	0	0.0448746	0
ENSG00000253141	CTB-164N12.1	0	0	0	0
ENSG00000115073	ACTR1B	7.15896	7.78721	8.46537	7.80433
ENSG00000253143	RP11-333A23.3	0	0	0	0
ENSG00000253142	RP11-87E22.1	0	0	0	0
ENSG00000259161	CTD-2017C7.3	0	0	0	0
ENSG00000259163	RP11-1078H9.5	0	0	0	0
ENSG00000259162	RP11-203M5.6	0	0.0408423	0	0
ENSG00000259165	DDX18P1	0	0	0	0
ENSG00000259164	RP11-463C8.4	0	0	0.252866	0
ENSG00000259167	NMNAT1P1	0.303367	0	0	0
ENSG00000259166	RP11-1029J19.2	0	0	0	0
ENSG00000213853	EMP2	0.0115733	0.0110644	0.00553604	0
ENSG00000213851	RP11-324J13.1	0	0	0	0
ENSG00000258590	NBEAP1	0	0	0	0.013961
ENSG00000213857	RP11-12M9.4	0	0	0	0
ENSG00000213856	VDAC1P2	20.6341	20.9173	9.38661	10.4879
ENSG00000213854	CNN2P6	0	0	0	0
ENSG00000213859	KCTD11	2.08575	2.98304	2.40194	2.18443
ENSG00000178773	CPNE7	3.75496	3.1308	0.257818	0.222001
ENSG00000225816	GTF3AP5	0	0	0	0
ENSG00000280881	RP11-275E15.2	0	0	0	0
ENSG00000225814	GRPEL2P2	0	0	0	0
ENSG00000225815	AC092669.6	0	0	0	0
ENSG00000225813	AC009299.4	0	0	0	0
ENSG00000225811	RP11-547I7.1	0	0	0	0
ENSG00000225818	AC118653.2	0	0	0	0
ENSG00000225819	AC013269.3	0	0	0	0
ENSG00000229306	AP001464.4	0	0	0	0
ENSG00000229307	LINC00459	0	0	0	0
ENSG00000229305	RP11-431K24.2	0	0	0.0472958	0
ENSG00000229302	TAF9P2	0	0	0	0
ENSG00000229303	PPIAP25	0	0	0	0
ENSG00000229301	RP5-905H7.8	0	0	0	0
ENSG00000269911	RP1-172N19.5	1.99752	2.62519	2.9673	2.95548
ENSG00000229308	AC010084.1	0	0	0	0
ENSG00000229309	RP11-452B18.2	0	0	0	0
ENSG00000278071	RP11-736N17.10	0	0	0	0
ENSG00000278077	RP11-157L3.10	0.503739	0.48159	0	0.254408
ENSG00000278075	RP11-248M19.1	0.304553	0.145581	0.145682	0.307773
ENSG00000055070	SZRD1	5.12818	5.14205	19.7942	21.8234
ENSG00000227411	BAATP1	0	0	0	0
ENSG00000155719	OTOA	0.0234919	0	0.0617771	0.0178023
ENSG00000227413	RP5-1042K10.12	0	0	0	0
ENSG00000227416	RP11-109P14.2	0	0	0	0
ENSG00000227417	RP11-397P13.6	0	0	0	0
ENSG00000162337	LRP5	3.06043	2.81166	1.65235	1.52618
ENSG00000155714	PDZD9	0	0	0	0
ENSG00000182010	RTKN2	10.7952	20.026	13.1715	14.1047
ENSG00000182013	PNMAL1	6.50563	6.10085	4.31022	4.81716
ENSG00000244748	RN7SL153P	0.182093	0.347998	0.348067	0.183836
ENSG00000186704	DTX2P1	1.13912	1.02654	1.05809	1.57854
ENSG00000251776	RN7SKP242	0	0	0	0
ENSG00000245293	RP11-286E11.1	0.0154209	0	0.08843	0.0467207
ENSG00000164659	KIAA1324L	1.19637	1.8227	3.14798	3.27662
ENSG00000242748	RPL23AP81	0.227599	1.30533	1.74108	0.344953
ENSG00000242747	RP11-30K9.1	0	0	0	0
ENSG00000164651	SP8	0	0	0	0
ENSG00000242741	RP11-20B7.1	0	0.129943	0	0
ENSG00000164654	MIOS	2.38456	2.7163	1.82998	1.96972
ENSG00000114978	MOB1A	55.7955	57.6731	63.254	65.3899
ENSG00000252233	RN7SKP253	0	0	0	0
ENSG00000256925	ADGRA1-AS1	0	0	0	0
ENSG00000161021	MAML1	7.21412	7.83192	9.97384	10.0172
ENSG00000256922	RP11-749H20.1	0	0	0	0
ENSG00000256923	RP11-449P1.1	0	0	0	0
ENSG00000226331	RPL23AP28	0	0	0	0
ENSG00000261608	SLC25A1P4	0	0	0	0
ENSG00000256928	RP11-809N8.2	0	0	0	0
ENSG00000254694	RP11-50B3.4	1.76184	1.8243	3.36927	3.41207
ENSG00000254695	RP11-396O20.1	0.11289	0	0	0
ENSG00000254696	RP11-72M10.7	0	0	0	0
ENSG00000254697	COPS8P3	0	0	0	0
ENSG00000254690	GS1-393G12.12	0.119755	0.114432	0.228909	0.120901
ENSG00000254691	RP11-91P24.5	0.0964996	0	0.092274	0
ENSG00000266929	RP11-400F19.8	0	0	0.0855942	0
ENSG00000266928	CTB-70G10.1	0	0	0	0
ENSG00000266925	RP11-434D2.7	0	0	0	0
ENSG00000266924	RP11-154H12.2	0	0	0	0
ENSG00000254698	RP11-659G9.3	0	0	0	0
ENSG00000254699	RP11-12D16.2	0	0.570874	0	0
ENSG00000266921	RP11-15A1.7	0	0.0322411	0	0.0113585
ENSG00000266920	ACTBP9	0.0483815	0.0462309	0.0462629	0.0488445
ENSG00000257343	RP11-641A6.8	0	0	0	0
ENSG00000257342	RP11-571M6.7	0.152059	0	0	0.153667
ENSG00000257341	AL928654.7	1.15063	0.968854	1.59792	0.664355
ENSG00000215867	KRT18P57	0	0	0	0
ENSG00000257346	RP11-386G11.8	0	0	0	0
ENSG00000257345	RP11-511B23.1	0	0	0	0
ENSG00000234337	RP11-297L17.6	3.81177	7.76765	4.46986	5.01422
ENSG00000215861	WI2-1896O14.1	0	0	0.108934	0.115126
ENSG00000119509	INVS	4.90667	4.56848	3.70073	4.28114
ENSG00000228949	UGT1A12P	0	0	0	0
ENSG00000256699	RP11-669N7.3	0	0	0	0
ENSG00000256694	RP11-598F7.5	0	0	0	0
ENSG00000256695	RP1-166H1.2	0	0	0	0
ENSG00000228943	RP5-1053E7.2	0	0	0	0
ENSG00000228941	UBE3AP2	0	0	0	0
ENSG00000228940	RP11-348A7.1	0	0	0	0
ENSG00000165309	ARMC3	0	0	0	0
ENSG00000165304	MELK	25.3449	24.6355	32.3509	31.5605
ENSG00000165300	SLITRK5	0.00503667	0	0	0
ENSG00000101608	MYL12A	27.1499	39.9933	31.2265	39.434
ENSG00000101605	MYOM1	0.0384218	0.0577075	0.089221	0.088738
ENSG00000170100	ZNF778	0.930055	1.09992	1.1876	1.26094
ENSG00000237026	RP11-328P23.2	0	0	0	0
ENSG00000187900	OR5H7P	0	0.054632	0	0
ENSG00000198791	CNOT7	15.1785	15.941	18.3662	17.5859
ENSG00000198792	TMEM184B	1.8248	1.9837	1.96987	2.08165
ENSG00000198793	MTOR	15.0089	15.6885	18.8004	18.7368
ENSG00000198794	SCAMP5	0.709552	0.306717	0.187512	0.363881
ENSG00000198795	ZNF521	1.25225	1.17727	0.775344	0.824524
ENSG00000198796	ALPK2	0	0	0	0
ENSG00000198797	BRINP2	0	0	0	0
ENSG00000231426	RP5-899B16.1	0	0	0	0
ENSG00000197776	KLHDC1	0.758007	1.08674	2.37969	1.97859
ENSG00000231424	RP1-45C12.1	0	0	0	0
ENSG00000175550	DRAP1	10.3399	10.523	9.6771	9.70935
ENSG00000231422	LINC01516	0	0	0.0339691	0
ENSG00000175556	LONRF3	0	0	0	0
ENSG00000197771	MCMBP	31.5268	31.4949	26.2659	27.9689
ENSG00000231421	AC006050.2	0	0	0	0
ENSG00000279848	CTA-992D9.9	0	0	0	0
ENSG00000279849	AL023875.1	0	0	0	0
ENSG00000161682	FAM171A2	0.707872	0.45475	0.965343	1.07875
ENSG00000240173	RN7SL771P	0	0	0	0
ENSG00000179420	OR6W1P	0	0	0	0.0488685
ENSG00000279840	RP1-228P16.9	0.0357514	0.0512518	0	0
ENSG00000279841	RP11-274A11.4	0.057578	0.0550463	0	0.0581868
ENSG00000279842	RP11-305A4.2	0	0	0	0
ENSG00000279844	RP11-20F18.1	0	0	0	0
ENSG00000279845	RP11-6L6.4	0.456176	1.09007	0.981513	0.691499
ENSG00000279846	RP11-20G13.4	0	0	0	0
ENSG00000279847	C8orf87	0	0	0	0
ENSG00000076321	KLHL20	4.98855	4.96398	6.5178	7.50909
ENSG00000183864	TOB2	6.86013	6.46171	8.04464	8.12888
ENSG00000183862	CNGA2	0	0	0	0
ENSG00000167680	SEMA6B	0.0761125	0.124712	0.0104016	0.010982
ENSG00000124217	MOCS3	3.47661	3.65124	3.14511	3.13425
ENSG00000124214	STAU1	23.1211	22.6339	29.612	29.989
ENSG00000124215	CDH26	0.131944	0.154768	0.0688121	0.1212
ENSG00000124212	PTGIS	0	0	0	0
ENSG00000167685	ZNF444	2.79664	2.41407	2.70595	2.58155
ENSG00000247595	SPTY2D1-AS1	0	0	0	0
ENSG00000161970	RPL26	109.876	85.1904	84.5751	82.534
ENSG00000175073	VCPIP1	8.65495	10.7045	8.90436	7.9728
ENSG00000161973	CCDC42	0	0.167178	0.0209144	0
ENSG00000255279	RP11-375D13.4	0	0	0	0
ENSG00000255275	RP13-279N23.2	0	0.0465048	0.058163	0.0122866
ENSG00000255274	TMPRSS4-AS1	0	0	0	0
ENSG00000255277	ABCC6P2	0	0	0	0
ENSG00000255276	RRM1-AS1	0	0	0	0
ENSG00000255271	RP4-594L9.2	0	0	0	0
ENSG00000255270	NAV2-IT1	0	0	0	0
ENSG00000255273	AF238378.7	0	0	0	0
ENSG00000255272	RP11-646J21.6	0	0	0	0
ENSG00000239670	RP4-803A2.2	0	0	0	0
ENSG00000160087	UBE2J2	2.62663	2.5612	2.41792	2.34495
ENSG00000036054	TBC1D23	6.37849	6.9787	6.39312	8.43237
ENSG00000228349	RPS26P4	0	0	0	0
ENSG00000002587	HS3ST1	0	0	0	0
ENSG00000002586	CD99	27.1282	20.1016	18.8621	18.7467
ENSG00000237868	AC097533.1	0.332902	0.424174	0.530509	0.224244
ENSG00000177954	RPS27	5.24705	4.50335	5.01708	3.31812
ENSG00000177951	BET1L	3.94246	3.90476	4.07399	4.33141
ENSG00000280059	RP11-401I19.2	0	0	0	0
ENSG00000280058	RP1-131F15.3	0	0	0	0
ENSG00000198242	RPL23A	44.1621	37.059	29.5092	28.9036
ENSG00000280056	RP11-562F9.3	0	0	0	0
ENSG00000237862	RP1-63G5.7	0	0	0	0
ENSG00000237863	RP6-24A23.3	0	0	0	0
ENSG00000198246	SLC29A3	1.18509	1.94995	0.946676	1.07618
ENSG00000223012	RN7SKP264	0	0	0	0
ENSG00000280051	RP11-206B11.1	0	0	0.317663	0
ENSG00000280050	AC008622.1	0	0	0	0
ENSG00000135917	SLC19A3	0	0	0	0
ENSG00000135916	ITM2C	8.83183	10.1332	16.0477	12.4823
ENSG00000135914	HTR2B	0	0.113084	0	0
ENSG00000135913	USP37	6.61212	6.22433	9.33314	9.07387
ENSG00000135912	TTLL4	3.28949	2.83162	2.70437	2.66023
ENSG00000092148	HECTD1	12.1097	13.4248	20.0127	20.7236
ENSG00000034693	PEX3	14.7169	12.9184	13.7438	12.6167
ENSG00000135919	SERPINE2	0.470537	1.11586	0.717321	1.05854
ENSG00000230487	PSMG3-AS1	0.932065	1.01415	1.72673	1.47154
ENSG00000176396	EID2	7.10973	6.66721	6.66987	6.72305
ENSG00000230484	OR51A10P	0	0	0	0
ENSG00000176390	CRLF3	19.192	17.4233	22.9454	21.7864
ENSG00000230482	ATP5G2P3	0	0	0	0
ENSG00000230481	IGKV1OR22-5	0	0	0	0
ENSG00000176393	RNPEP	7.84313	8.40384	7.93284	8.81509
ENSG00000176399	DMRTA1	0	0	0	0.00963908
ENSG00000230489	VAV3-AS1	0.42932	0.328238	0.410523	0.260247
ENSG00000243900	RN7SL320P	0	0	0.344527	0.546078
ENSG00000243902	ELFN2	0	0	0	0
ENSG00000243903	RP11-285B24.1	0	0	0	0
ENSG00000243904	RPSAP5	0.120236	0.0574749	0	0
ENSG00000083635	NUFIP1	7.07734	6.73539	3.41997	2.9835
ENSG00000248029	CTD-2313F11.3	0	0	0	0
ENSG00000248027	CTD-2383M3.1	0	0	0	0.0287829
ENSG00000279712	CTA-280A3.2	0	0	0	0
ENSG00000279713	CTD-3035K23.3	0	0	0	0
ENSG00000247624	CPEB2-AS1	0	0.016448	0.0164594	0.0173778
ENSG00000247627	MTND4P12	6.44575	6.12392	11.7361	6.51298
ENSG00000167531	LALBA	0	0	0	0
ENSG00000167536	DHRS13	1.39357	1.40369	1.97824	2.81621
ENSG00000167535	CACNB3	1.18915	1.14012	1.06265	1.18283
ENSG00000236472	AC002401.1	0	0	0	0
ENSG00000188886	ASTL	0.170153	0.0813082	0.0813652	0
ENSG00000279716	AC006128.2	0.0320116	0	0	0
ENSG00000188883	KLRG2	0	0.0151892	0	0
ENSG00000279717	LLNLF-158E9.1	0.69436	0.986017	2.29531	2.26519
ENSG00000241506	PSMC1P1	194.717	185.647	133.632	126.487
ENSG00000241505	RP11-161I10.1	0	0	0	0
ENSG00000094796	KRT31	0	0	0	0
ENSG00000279719	RP11-81A1.7	0	0	0	0
ENSG00000226453	RP11-379B8.1	0	0	0.0618527	0
ENSG00000239249	RN7SL757P	0	0	0	0
ENSG00000237289	CKMT1B	0.0625591	0.11959	0.00664962	0
ENSG00000239739	RP11-373E16.4	0	0	0	0
ENSG00000237285	HNRNPA1P2	0	0	0.0529614	0.0559167
ENSG00000237286	AC004906.3	0	0	0	0
ENSG00000237280	RP11-96C23.9	0	0.147697	0	0
ENSG00000237281	CATIP-AS2	0	0	0	0
ENSG00000237282	LINC00851	0	0	0	0
ENSG00000237283	RP11-316I3.1	0	0	0	0
ENSG00000272254	RP11-531A24.7	0	0	0	0
ENSG00000272255	CTD-3224K15.3	0	0	0	0
ENSG00000272256	RP11-489E7.4	0.0748891	0	0	0
ENSG00000272250	RP11-346C20.4	0	0	0.0987242	0
ENSG00000272259	RP11-305P22.9	0.0623824	0.0238534	0.0715743	0.0378152
ENSG00000101327	PDYN	0	0.00978201	0	0
ENSG00000271781	CTD-2589H19.6	1.54539	2.11928	2.50565	3.66617
ENSG00000271780	RP11-1017G21.5	1.4777	1.78905	2.02524	1.84153
ENSG00000271787	RP11-254F7.3	0	0	0	0
ENSG00000271784	RP1-28H20.3	0	0	0	0
ENSG00000200475	RN7SKP162	0	0	0	0
ENSG00000049192	ADAMTS6	0.659797	0.808689	0.727368	0.73727
ENSG00000271789	RP5-1112D6.7	0.997735	1.13703	0.954016	0.73671
ENSG00000271788	CTD-2201E18.5	0.720858	0.689004	0.563977	0.198635
ENSG00000274363	RP11-104O19.4	0.35912	0.755111	0.549381	0.580539
ENSG00000200472	RN7SKP44	0	0	0	0
ENSG00000101323	HAO1	0	0	0	0
ENSG00000237136	C4orf51	0	0	0	0
ENSG00000177042	TMEM80	0.930254	1.21514	1.19339	1.24545
ENSG00000237135	DDX10P1	0.219974	0.262791	0.289198	0.30561
ENSG00000177047	IFNW1	0	0	0	0
ENSG00000129566	TEP1	1.62747	2.86968	2.8589	2.81006
ENSG00000177045	SIX5	1.00009	0.675091	0.741104	0.562106
ENSG00000272789	RP11-286H15.1	0.0624076	0.119267	0	0
ENSG00000272787	KB-226F1.2	0	0	0	0
ENSG00000272784	RP11-335L23.5	0	0	0	0
ENSG00000154252	GAL3ST2	0.193977	0	0.111298	0.19599
ENSG00000272783	RP13-1016M1.2	0	0	0	0
ENSG00000237138	HUNK-AS1	0	0	0	0
ENSG00000237139	RP11-137L10.5	0	0	0	0
ENSG00000277550	RP5-1057B20.3	0	0	0	0
ENSG00000141232	TOB1	3.90645	3.61188	6.70571	6.91052
ENSG00000277556	OR13C5	0	0	0	0
ENSG00000172673	THEMIS	17.0794	10.813	17.6469	17.3475
ENSG00000277559	RP11-434E6.4	2.87981	2.9964	1.70792	1.87849
ENSG00000172671	ZFAND4	2.15845	2.27993	2.80058	2.24496
ENSG00000112337	SLC17A2	0	0	0	0
ENSG00000274098	RN7SL787P	0	0	0	0
ENSG00000274099	ABCB10P1	0	0	0.0233118	0
ENSG00000279068	CH17-140K24.5	0.0469711	0.0448832	0	0
ENSG00000223761	RP11-57C13.4	0	0	0	0
ENSG00000223764	RP11-54O7.3	0.0775121	0.0740831	0.0247089	0.0696158
ENSG00000223765	LINC01626	0	0	0	0
ENSG00000279062	CH507-216K13.1	0	0	0	0
ENSG00000279063	CTD-2537I9.15	0	0	0	0
ENSG00000223768	LINC00205	4.12655	4.4554	5.99164	6.09999
ENSG00000279061	RP3-332O11.2	0	0	0	0
ENSG00000236427	RP11-107M16.2	0	0	0	0
ENSG00000236426	RP11-79M19.2	0	0	0	0
ENSG00000236425	AC090018.1	0	0	0	0
ENSG00000279065	RP11-264J4.10	0	0	0	0
ENSG00000136750	GAD2	0	0	0	0
ENSG00000136754	ABI1	10.1205	13.6167	16.0144	20.2051
ENSG00000136758	YME1L1	19.745	18.9005	19.732	19.6757
ENSG00000270781	RP11-501C14.9	0	0.168797	0.168913	0.178339
ENSG00000270782	RP11-500K19.2	0	0	0	0
ENSG00000232508	MRPL45P1	0	0	0	0
ENSG00000232500	AP005273.1	0.203619	0.194666	0.194704	0.205772
ENSG00000232502	AC073464.7	0	0	0	0
ENSG00000232503	CYCSP8	0	0	0	0
ENSG00000232504	ST3GAL5-AS1	0	0.1946	0.129803	0
ENSG00000232505	XXbac-BPG308J9.3	0	0	0	0
ENSG00000249087	ZNF436-AS1	0.26468	0.121432	1.59949	2.13956
ENSG00000116014	KISS1R	0	0	0	0
ENSG00000116017	ARID3A	2.63815	2.95905	3.40369	3.28036
ENSG00000116016	EPAS1	0.157548	0.602325	0.20824	0.402654
ENSG00000249082	C5orf66-AS1	0	0	0	0
ENSG00000249081	OR5M14P	0	0	0	0
ENSG00000234034	AP000959.2	0	0	0	0
ENSG00000250567	CTD-2154H6.1	0	0	0	0
ENSG00000234033	RAC1P8	0	0	0	0
ENSG00000242860	RN7SL180P	0	0	0	0
ENSG00000197674	OR51C1P	0	0	0	0
ENSG00000234030	TMEM97P1	0.117896	0	0	0
ENSG00000187243	MAGED4B	0.393838	0.23527	0.433066	0.383022
ENSG00000120440	TTLL2	0	0	0	0
ENSG00000249156	RP11-432M8.9	0	0	0	0
ENSG00000250560	RP11-598G2.1	0	0	0	0
ENSG00000274459	Metazoa_SRP	0	0	0	0
ENSG00000180211	RP1-278E11.3	2.15128	1.33043	1.20995	1.2786
ENSG00000271259	RP11-1109F11.5	0	0	0	0
ENSG00000187244	BCAM	0.0209767	0.0802022	0.0401166	0.0423918
ENSG00000276208	RP11-168J5.2	0	0	0	0
ENSG00000271254	AC240274.1	8.45363	9.37136	14.7214	14.425
ENSG00000276205	RP11-529O20.2	0	0	0	0
ENSG00000276204	RP11-203I2.2	0	0	0	0
ENSG00000276203	ANKRD20A3	0.777026	0.916677	0.479748	0.38135
ENSG00000276202	Metazoa_SRP	0	0	0	0
ENSG00000271253	CTD-2320J21.1	0	0	0	0
ENSG00000276200	RN7SL820P	0	0	0	0
ENSG00000186118	TEX38	0	0	0	0
ENSG00000270124	RP11-118F19.1	0	0	0	0
ENSG00000270127	RP11-526I2.5	4.51618	4.93319	5.3606	4.85553
ENSG00000270120	RP11-327F22.6	0	0	0	0
ENSG00000174099	MSRB3	0	0.0169709	0.00339723	0
ENSG00000278338	VWA8-AS1	0.0642726	0.0409575	0.0204929	0.0432942
ENSG00000224233	OR2J4P	0	0	0	0
ENSG00000235199	CYP2C58P	0	0	0	0
ENSG00000224235	RP5-1027O11.1	0	0	0	0
ENSG00000187969	ZCCHC13	0	0	0	0
ENSG00000137409	MTCH1	20.9245	20.0094	17.8228	17.2255
ENSG00000224236	MRRFP1	0.0634561	0.060666	0.030354	0.128254
ENSG00000224239	AC090044.2	0	0	0	0
ENSG00000278330	RP11-4B16.4	0	0	0	0
ENSG00000137404	NRM	3.82688	2.38547	3.47735	6.96505
ENSG00000235196	RP1-3E10.2	0	0	0	0
ENSG00000235197	ZNF33CP	0	0.0250285	0	0
ENSG00000264655	CTD-2267D19.4	0	0.208656	0	0
ENSG00000275576	RP5-836N17.4	0.347408	0.110692	0.110769	0.11695
ENSG00000275572	GRIFIN	0	0	0	0
ENSG00000060138	YBX3	12.739	13.8594	5.10201	5.94631
ENSG00000275578	RP11-357E16.1	0	0	0	0
ENSG00000281593	GS1-114I9.3	0.0798367	0.228786	0.228947	0.241881
ENSG00000044012	GUCA2B	0	0	0	0
ENSG00000231857	MORF4L1P5	0	0	0	0
ENSG00000282998	RP11-152D8.1	0	0	0	0
ENSG00000175946	KLHL38	0	0	0	0
ENSG00000231852	CYP21A2	0	0	0	0
ENSG00000231851	UTAT33	0	0	0	0
ENSG00000130751	NPAS1	0.109548	0.270488	0.130933	0.0553485
ENSG00000180818	HOXC10	2.19473	2.54103	0.724759	0.811605
ENSG00000231859	AC007875.2	0	0	0	0
ENSG00000130755	GMFG	17.5471	28.422	16.9751	19.2837
ENSG00000233437	RP13-580B18.1	0	0	0	0
ENSG00000186115	CYP4F2	0.354389	0.135494	0.48409	0.358086
ENSG00000206150	RNASE13	0	0	0	0
ENSG00000110756	HPS5	4.88451	5.5541	7.61634	6.7191
ENSG00000248840	RP11-357G3.2	0.0939422	0.538507	0.269397	0.284617
ENSG00000248842	CTB-1H10.1	0	0	0	0
ENSG00000248843	RP11-357G3.1	0	0	0	0
ENSG00000248844	RP11-626H12.3	0	0	0	0
ENSG00000248846	CTD-2016O11.1	0	0	0	0
ENSG00000248847	RP11-26C10.1	0	0	0	0
ENSG00000248848	PPBPP2	0	0	0	0
ENSG00000134278	SPIRE1	1.15806	1.40805	1.45004	1.55222
ENSG00000283029	RN7SL1	0	0	0	0
ENSG00000230813	RP11-690C23.5	0	0	0	0
ENSG00000230814	USP9YP24	0	0	0	0
ENSG00000230815	RP11-49O14.3	0.125404	0.11983	0.239706	0
ENSG00000064726	BTBD1	29.8563	31.6163	31.4102	31.665
ENSG00000230818	MTND2P16	0	0	0	0
ENSG00000230819	ZNF736P5Y	0	0	0	0
ENSG00000217791	ASS1P9	0.0430188	0	0	0
ENSG00000072506	HSD17B10	34.2197	25.5082	28.6436	25.7315
ENSG00000072501	SMC1A	45.543	47.9809	58.3449	62.1099
ENSG00000134183	GNAT2	0.229653	0.407653	0	0
ENSG00000069712	KIAA1107	1.4582	1.81744	1.28275	1.07264
ENSG00000270587	RP11-51F16.9	0	0	0	0
ENSG00000134186	PRPF38B	15.2062	15.7014	22.201	22.9486
ENSG00000134184	GSTM1	5.5315	4.96756	2.39111	2.04937
ENSG00000262712	RP11-295D4.1	0.518125	0.417019	0.495414	0.358213
ENSG00000262714	RP11-44F14.8	0	0.0474396	0	0
ENSG00000248211	TRPC7-AS1	0	0	0	0
ENSG00000248210	RP11-24I21.1	0	0	0	0
ENSG00000248213	CICP16	0	0	0	0
ENSG00000037042	TUBG2	6.03788	6.19466	10.3188	10.1166
ENSG00000260622	RP11-690I21.3	0	0	0	0
ENSG00000260620	RP11-883G14.4	0	0	0	0
ENSG00000260621	RP11-413H22.2	0	0	0	0
ENSG00000260626	RP11-23E10.3	0	0	0	0
ENSG00000078487	ZCWPW1	0.716504	0.806575	0.388224	0.410252
ENSG00000260625	RP11-452L6.7	0.0811775	0.387767	0.155169	0.327978
ENSG00000248215	RP11-722M1.1	0	0	0	0
ENSG00000260628	RP11-1166P10.1	0	0	0	0
ENSG00000260629	BGLT3	0	0	0	0
ENSG00000042753	AP2S1	10.8785	9.73704	9.70126	9.03663
ENSG00000196096	AC079610.2	0.430849	0.382396	0.264844	0.217672
ENSG00000248216	KCTD9P5	0.0454455	0.130232	0.086868	0.0458804
ENSG00000105855	ITGB8	0	0.00857852	0	0
ENSG00000105854	PON2	0	0.031776	0.0158964	0.0167945
ENSG00000111481	COPZ1	10.8426	10.3064	11.2335	10.7887
ENSG00000105856	HBP1	1.64795	2.22367	3.64018	3.7755
ENSG00000105851	PIK3CG	6.22728	8.62444	6.61281	7.01203
ENSG00000079689	SCGN	0	0	0	0
ENSG00000105852	PON3	0	0	0	0
ENSG00000142252	GEMIN7	2.36364	1.73585	1.63439	1.65966
ENSG00000012174	MBTPS2	3.17836	3.64652	3.22009	3.32745
ENSG00000131002	TXLNGY	0.853568	0.638365	1.37264	1.08369
ENSG00000012171	SEMA3B	0.00591974	0.0282915	0.0141528	0.00897204
ENSG00000220447	RP1-276J11.2	0	0	0	0
ENSG00000131007	TTTY9B	0	0	0	0
ENSG00000135587	SMPD2	3.80745	4.44785	2.23546	2.40729
ENSG00000214111	RP1-258N20.3	0	0	0	0
ENSG00000257022	RP11-729I10.2	0	0	0	0
ENSG00000214110	LDHAP4	13.367	14.7612	12.5775	11.5155
ENSG00000196098	OR5K4	0	0	0	0
ENSG00000071082	RPL31	25.3916	20.875	18.7701	18.4175
ENSG00000124490	CRISP2	0	0	0	0
ENSG00000139780	METTL21C	0	0	0	0
ENSG00000180660	MAB21L1	0	0	0	0.0177279
ENSG00000135638	EMX1	0.17983	0.106684	0.00593197	0.00626299
ENSG00000180662	RPL21P8	0	0.0949678	0	0
ENSG00000180667	YOD1	14.9637	16.2867	11.4098	11.2132
ENSG00000188419	CHM	4.69231	4.90957	5.87328	5.87106
ENSG00000135632	SMYD5	11.0698	10.6973	3.32631	3.73966
ENSG00000135631	RAB11FIP5	1.92431	1.45404	1.00412	1.08977
ENSG00000135636	DYSF	0.788699	1.02562	0.241118	0.249378
ENSG00000135637	CCDC142	0.961314	0.979734	0.959812	1.00891
ENSG00000147155	EBP	5.0708	5.71686	2.7447	3.07932
ENSG00000112539	C6orf118	0	0	0	0
ENSG00000263443	RP11-973F15.2	0.212154	0	0	0
ENSG00000114503	NCBP2	11.9622	16.7251	3.50172	11.6798
ENSG00000258629	CTD-2014B16.1	0	0	0	0
ENSG00000184992	BRI3BP	40.1972	37.3199	36.4174	38.2819
ENSG00000116670	MAD2L2	9.54538	10.5223	6.23139	7.82199
ENSG00000259767	RP11-90B9.2	0.936584	0.559443	0.559722	0.709777
ENSG00000224296	MRPL49P1	0	0	0	0
ENSG00000115677	HDLBP	14.0386	11.4353	14.9005	15.9096
ENSG00000259763	RP11-327J17.1	0	0	0	0
ENSG00000259762	RP11-158M2.4	0	0.10285	0.102921	0.326099
ENSG00000259761	RP11-138H10.2	0.313281	0.498993	0.599031	0.527516
ENSG00000259760	RP11-20G13.2	0	0	0	0
ENSG00000259769	RP11-1360M22.2	0	0	0	0
ENSG00000259768	RP5-991G20.1	3.35883	3.70345	4.13523	3.75987
ENSG00000261971	MMP25-AS1	1.56412	2.36049	1.80438	1.72121
ENSG00000250038	RP11-180C1.1	0	0	0	0
ENSG00000258624	SERPINE4P	0	0	0	0
ENSG00000261978	CTD-2529O21.2	0	0	0	0
ENSG00000267593	RP11-108P20.4	0	0	0	0
ENSG00000116852	KIF21B	9.20553	11.0268	13.0576	14.2074
ENSG00000226284	ARPC3P1	0.897424	2.00142	0.858133	1.10834
ENSG00000258620	RP11-362L22.1	0.0786557	0.0751594	0.0752115	0.0794084
ENSG00000267597	RPIAP1	0	0	0	0
ENSG00000263196	MTND3P13	0	0	0	0
ENSG00000263199	RP11-372K20.1	0	0	0	0
ENSG00000219747	RP1-292B18.1	4.98679	5.14261	2.88601	3.58023
ENSG00000267733	RP11-64C12.3	0	0.0288271	0	0
ENSG00000125255	SLC10A2	0	0	0	0
ENSG00000227258	SMIM2-AS1	0.297884	0.17982	0.254846	0.253466
ENSG00000227256	MIS18A-AS1	0.20736	0	0.198282	0.349162
ENSG00000227257	RP11-330M2.3	0	0	0	0
ENSG00000227254	VDAC1P12	0	0	0	0
ENSG00000227255	CDRT15P2	0	0	0	0
ENSG00000227252	AC105760.2	0.74921	0.759488	0.846633	0.504694
ENSG00000227253	RP11-166N17.1	0	0	0	0
ENSG00000267734	RP4-604K5.3	0	0	0	0
ENSG00000105143	SLC1A6	0	0	0	0
ENSG00000105141	CASP14	0	0	0	0
ENSG00000105146	AURKC	0.139647	0.120117	0.173583	0.211658
ENSG00000267630	AC005758.1	0	0	0	0
ENSG00000267631	CGB1	0	0	0	0
ENSG00000267632	RP11-400F19.18	0.857231	0.643758	1.69789	1.67047
ENSG00000267633	CTB-5E10.3	0	0	0	0
ENSG00000267634	RPL7L1P5	0	0	0	0
ENSG00000267636	AC008992.1	0	0	0	0
ENSG00000267637	RP11-619I22.1	0	0.227838	0	0
ENSG00000186543	CROCCP5	0	0	0	0
ENSG00000235949	AC061961.2	0	0	0	0
ENSG00000211798	TRAV18	7.3683	28.2859	4.15793	6.46877
ENSG00000235940	MTND1P21	0	0	0	0
ENSG00000235943	TMEM212-IT1	0	0	0	0
ENSG00000235942	LCE6A	0	0	0	0
ENSG00000146205	ANO7	0	0.00411466	0	0
ENSG00000235944	ZNF815P	0.790099	0.809119	0.0944384	0.185335
ENSG00000235947	EGOT	0.0363192	0	0	0
ENSG00000235946	LL0XNC01-240C2.1	2.03594	1.94595	4.71304	3.0316
ENSG00000164418	GRIK2	0	0	0	0
ENSG00000242509	RN7SL156P	0	0	0	0
ENSG00000164411	GJB7	0	0	0	0
ENSG00000164414	SLC35A1	4.43652	2.59816	3.81298	5.49338
ENSG00000280163	CTC-277H1.6	0.031744	0.121301	0.455099	0.192381
ENSG00000222154	RN7SKP218	0	0	0	0
ENSG00000100532	CGRRF1	1.33408	1.39684	1.25638	1.12446
ENSG00000198937	CCDC167	35.2893	34.632	25.779	31.5798
ENSG00000077454	LRCH4	1.96896	2.34812	3.8937	4.14178
ENSG00000186265	BTLA	0.0690636	0.242054	0.06604	0.0232647
ENSG00000273419	RP4-751H13.7	0.194783	0.161348	0.0372535	0.236175
ENSG00000077458	FAM76B	4.36977	4.50396	6.38075	5.62852
ENSG00000226285	AC091813.2	0	0	0	0
ENSG00000259168	RP11-100M12.3	0	0	0	0
ENSG00000224540	RP11-385M4.3	0.0434406	0	0	0
ENSG00000262953	EIF4A1P9	0	0	0	0
ENSG00000212658	KRTAP29-1	0	0	0	0
ENSG00000212659	KRTAP9-6	0	0	0	0
ENSG00000265908	RP11-20B24.6	0	0	0	0
ENSG00000265905	RN7SL96P	0	0	0	0
ENSG00000229433	RP11-329B9.1	0	0	0	0
ENSG00000212657	KRTAP16-1	0	0	0	0
ENSG00000253140	RP11-567J20.3	0	0	0	0
ENSG00000260367	RP11-264B17.4	0.107889	0.206221	0.0687656	0.0363194
ENSG00000260366	CTD-2639E6.4	0	0.18543	0	0
ENSG00000260364	RP11-256I9.3	0	0	0	0
ENSG00000260362	RP11-297M9.1	0	0	0	0
ENSG00000260361	CTD-2313J17.5	0.765376	0.234107	0.204925	0.154669
ENSG00000280160	RP11-196G11.3	0	0	0	0.0484278
ENSG00000260369	CTD-2526A2.2	0.160262	0	0.102146	0
ENSG00000260368	RP11-521I2.3	0.186145	0.489301	0.578508	0.376181
ENSG00000021300	PLEKHB1	2.77848	2.79025	3.10209	2.62686
ENSG00000217026	RPL10P1	0	0.0788941	0	0
ENSG00000217027	TPT1P4	0	0	0	0
ENSG00000213332	SLC25A5P6	0	0	0	0
ENSG00000261013	CTD-2050B12.1	0	0	0	0
ENSG00000100399	CHADL	0.0145197	0.0416089	0.0138839	0.0586635
ENSG00000216378	RP3-344J20.1	0	0.0516339	0	0
ENSG00000100393	EP300	11.6788	12.9421	18.9014	18.8575
ENSG00000213331	RP11-713C19.2	0	0	0	0
ENSG00000100395	L3MBTL2	7.69911	7.50796	3.74584	3.61751
ENSG00000253148	RGS21	0	0	0	0
ENSG00000223202	RN7SKP297	0	0	0	0
ENSG00000232353	RP11-655G22.1	0	0	0	0
ENSG00000213338	ATF4P1	0.0990577	0	0.0473839	0.050028
ENSG00000196550	FAM72A	2.07202	1.61724	1.54933	1.49235
ENSG00000261019	RP11-111K18.2	0.116564	0.111383	0.334346	0.353313
ENSG00000196557	CACNA1H	0.491775	1.19806	0.509111	0.463279
ENSG00000222352	RN7SKP221	0	0	0	0
ENSG00000282206	RP11-141C7.5	2.34461	4.10869	4.11045	4.34371
ENSG00000197208	SLC22A4	0.0950122	0.181614	0.199864	0.115209
ENSG00000239468	RN7SL569P	0.184622	0.352832	0.352901	0.186389
ENSG00000239462	CTD-2021J15.1	0	0.128627	0	0
ENSG00000151292	CSNK1G3	2.1678	1.72853	2.44658	1.92708
ENSG00000113141	IK	35.6903	35.1692	41.4441	38.1506
ENSG00000239464	RN7SL691P	0	0	0	0
ENSG00000239465	RP11-330L19.2	0	0	0	0
ENSG00000217686	NUS1P4	0	0	0	0
ENSG00000217684	RPS3AP24	0	0	0	0
ENSG00000217680	RP11-415D17.1	0	0	0	0
ENSG00000211947	IGHV3-21	0	0	0	0
ENSG00000026652	AGPAT4	0.884478	1.13777	1.02376	0.997859
ENSG00000205955	HSP90AA5P	0.024257	0.0231787	0	0.0244891
ENSG00000177971	IMP3	6.85563	5.70194	4.68038	4.74925
ENSG00000211945	IGHV1-18	0	0.123921	0	0
ENSG00000205959	RP11-689P11.2	0.0704531	0.107744	0.0538895	0.0854291
ENSG00000185158	LRRC37B	0.663476	0.890394	0.743153	0.703232
ENSG00000211683	KB-1572G7.3	0	0.0467413	0.0467736	0
ENSG00000211685	IGLC7	0	0	0	0
ENSG00000211689	TRGC1	0.233622	2.45622	0.521226	0.767187
ENSG00000185155	MIXL1	0.016768	0.0160226	0	0
ENSG00000185156	MFSD6L	0.0485781	0	0	0.0245338
ENSG00000225193	RPS12P26	0	0	0.898357	0.678045
ENSG00000229565	AC108056.1	0	0	0	0
ENSG00000229562	ZFYVE9P1	0	0.0589417	0	0
ENSG00000229563	LINC01204	0	0	0	0
ENSG00000229560	LYARP1	0	0	0	0
ENSG00000255043	NAV2-AS5	0	0	0	0
ENSG00000255040	RP11-677N16.1	0.0559698	0.0534819	0.106985	0.0565053
ENSG00000229568	SMC4P1	0	0	0	0
ENSG00000229569	RP11-481G8.2	0	0	0	0
ENSG00000213260	YWHAZP5	0.509641	0.487127	1.04424	1.02991
ENSG00000106635	BCL7B	4.18054	3.22482	3.85612	4.43077
ENSG00000106636	YKT6	13.981	12.8237	15.3338	15.5815
ENSG00000261103	RP11-298D21.3	0	0	0	0
ENSG00000280299	RP11-583F2.7	0	0	0	0.257749
ENSG00000106631	MYL7	0	0	0	0
ENSG00000106633	GCK	0.00582061	0.0333656	0.0166917	0
ENSG00000280295	RP11-358B23.6	0	0	0	0
ENSG00000213269	AC004386.4	0	0.0667645	0	0.0705388
ENSG00000280296	RP11-78J21.6	0	0	0	0
ENSG00000106638	TBL2	1.5332	1.30296	1.03043	0.996154
ENSG00000225196	RP5-1118D24.2	0	0	0	0
ENSG00000255045	RP11-677M14.2	0	0	0	0
ENSG00000123584	MAGEA9	11.0751	10.9495	8.93679	8.76298
ENSG00000260668	RP11-744D14.1	0.575572	0	0	0.290782
ENSG00000152670	DDX4	0	0.00881773	0.00882384	0
ENSG00000152672	CLEC4F	0.0183984	0.0175805	0	0
ENSG00000143643	TTC13	6.31865	7.99652	7.8079	7.67667
ENSG00000124588	NQO2	2.2331	2.28046	2.20424	2.27355
ENSG00000143641	GALNT2	42.6618	28.2524	37.2526	33.1633
ENSG00000124587	PEX6	4.21669	4.88222	4.32691	4.48005
ENSG00000167332	OR51E2	0	0	0	0
ENSG00000167333	TRIM68	1.27541	1.35448	1.25031	1.13902
ENSG00000009830	POMT2	1.2373	1.12961	1.18587	1.11457
ENSG00000281657	LINC00976	0.509241	0.256165	0	0
ENSG00000281655	RP11-817J15.3	0	0	0	0
ENSG00000281652	DUX4L7	0	0	0	0
ENSG00000220161	FLJ35934	0.0852273	0.0543108	0.162964	0.287019
ENSG00000258056	RP11-644F5.11	1.51013	2.11223	0.528269	0.595461
ENSG00000244183	RP11-641C17.1	0.107852	0	0	0
ENSG00000178927	C17orf62	2.5268	2.96953	2.98541	2.64197
ENSG00000178921	PFAS	12.6346	11.0273	3.71975	3.75102
ENSG00000178922	HYI	0	0	0	0
ENSG00000178928	TPRX1	0	0	0	0
ENSG00000266341	RP5-890E16.4	0	0	0	0
ENSG00000266340	RP11-848P1.4	0	0	0	0
ENSG00000168310	IRF2	6.252	8.21491	7.00999	7.44766
ENSG00000258057	BCDIN3D-AS1	0.157052	0.187629	0.275312	0.608308
ENSG00000168314	MOBP	0.00700652	0	0	0
ENSG00000262456	RP1-59D14.1	0	0.0477068	0.143172	0
ENSG00000262454	MIR193BHG	0.0398534	0.0952333	0	0.0402748
ENSG00000219682	RP3-425P12.4	5.00757	5.62017	4.78811	5.32812
ENSG00000229492	AC004019.10	0	0	0	0
ENSG00000241073	RP4-714D9.2	0	0	0	0
ENSG00000268416	CTD-2626G11.2	0	0	0	0
ENSG00000114268	PFKFB4	2.29463	2.58221	2.37524	2.46038
ENSG00000241074	RN7SL813P	0	0	0	0
ENSG00000268412	TRMT112P6	0	0	0	0
ENSG00000200673	RN7SKP174	0	0	0	0
ENSG00000040487	PQLC2	0.660372	0.904689	0.557759	0.589409
ENSG00000200674	RN7SKP160	0	0.149435	0	0.157883
ENSG00000204709	LINC01556	0	0	0	0
ENSG00000204703	OR2B3	0	0	0	0
ENSG00000204702	OR2J1	0	0	0	0
ENSG00000204701	OR2J3	0	0	0	0.0573505
ENSG00000204700	OR2J2	0	0	0	0
ENSG00000204706	MAMDC2-AS1	0.0175134	0.0251108	0.0125621	0.0353929
ENSG00000204705	UBTFL5	0	0	0	0
ENSG00000204704	OR2W1	0	0	0	0
ENSG00000227973	PIN4P1	8.99236	8.46653	7.57152	7.32307
ENSG00000217929	CICP18	0	0	0.0903677	0.0190896
ENSG00000153107	ANAPC1	14.6964	13.2369	9.59518	9.61442
ENSG00000228778	RP11-129J12.1	0	0	0	0
ENSG00000228779	Z69666.2	0	0	0	0
ENSG00000228775	WEE2-AS1	0.120493	0.0442949	0.132942	0.187317
ENSG00000228776	RP11-319C21.1	0	0	0	0
ENSG00000228777	RP11-282C5.1	0	0	0	0
ENSG00000228770	AC007327.6	0	0	0	0
ENSG00000228771	RP11-552J9.1	0	0	0	0
ENSG00000228772	RP1-309H15.2	0	0	0	0
ENSG00000279268	RP11-628M2.1	0	0	0	0.237522
ENSG00000279269	RP11-573M3.5	0	0	0	0
ENSG00000222685	RN7SKP119	0	0	0	0
ENSG00000279260	OR4X1	0	0	0	0
ENSG00000279261	AL360294.1	0	0.0417141	0	0.0220361
ENSG00000279262	CTD-3137H5.5	0	0	0	0
ENSG00000279263	OR2L8	0	0	0	0
ENSG00000279264	RP11-417J1.6	0	0	0	0
ENSG00000279265	AC000123.3	9.3385	8.48487	10.9134	10.2513
ENSG00000279266	RP11-371I20.2	0	0.0135995	0	0
ENSG00000279267	RP11-395L14.18	1.66578	2.33844	1.64254	1.34126
ENSG00000226646	RPL7P37	0.144023	0.13769	0.137718	0.0727372
ENSG00000226647	RP11-336A10.2	0	0	0	0
ENSG00000226644	RP11-128M1.1	0	0.143525	0	0
ENSG00000226645	AP006216.10	0	0	0	0
ENSG00000226642	ACTG1P12	0	0.0435744	0	0
ENSG00000226643	RP11-358H9.1	0	0	0	0
ENSG00000226640	RP11-21J7.1	0	0	0	0
ENSG00000226641	RP13-13A3.1	0	0	0	0
ENSG00000164047	CAMP	0	0	0	0
ENSG00000167004	PDIA3	40.3914	51.1398	35.3782	33.6568
ENSG00000226648	PLCG1-AS1	0.436243	0.55593	1.07755	1.13869
ENSG00000226649	AC019118.4	0	0	0	0
ENSG00000158022	TRIM63	0.0179511	0.0514421	0	0.145037
ENSG00000158023	WDR66	0.169672	0.123028	0.184614	0.124148
ENSG00000183242	WT1-AS	0	0	0	0
ENSG00000198723	C19orf45	0	0.0221916	0	0
ENSG00000167800	TBX10	0	0	0	0
ENSG00000198722	UNC13B	7.89064	7.15785	8.87946	9.63832
ENSG00000227412	STK33P1	0	0	0	0
ENSG00000183248	PRR36	1.62315	1.63451	0.471147	0.449071
ENSG00000183249	NF1P3	0.118158	0	0	0
ENSG00000127774	EMC6	18.1043	16.1552	10.5589	12.6003
ENSG00000239926	PRDX3P4	0	0	0	0
ENSG00000143753	DEGS1	9.00315	8.00722	10.8843	5.85401
ENSG00000239923	RN7SL864P	0	0	0	0
ENSG00000239922	RP11-71N10.1	0	0	0	0
ENSG00000239921	LINC01471	0	0	0	0
ENSG00000239920	AC015691.13	0	0	0	0
ENSG00000233924	RPSAP13	0.242946	0.058066	0.23231	0.245515
ENSG00000233927	RPS28	0.591132	0.57784	0.372533	0.502277
ENSG00000233926	RP11-154D17.1	0.292747	0.203511	0.381718	0.40339
ENSG00000233921	RPS15AP40	0	0	0	0
ENSG00000233920	RP5-1061H20.5	0	0	0	0
ENSG00000233922	AL133493.2	0.140944	0.114502	0.0202172	0
ENSG00000173838	2021-03-10	0	0	0	0
ENSG00000122728	TAF1L	0.26506	0.24517	0.425133	0.449256
ENSG00000122729	ACO1	7.46439	7.81441	7.18586	7.97015
ENSG00000227418	PCGEM1	0	0	0	0
ENSG00000245311	ARNTL2-AS1	0	0	0	0
ENSG00000245317	CTC-241N9.1	0.584845	0.524045	0.279603	0.369334
ENSG00000165406	2021-03-08	1.74541	1.77273	1.33513	1.34676
ENSG00000165409	TSHR	8.1112	3.44494	0.287703	0.278155
ENSG00000257998	RP11-361A23.3	0	0	0	0
ENSG00000257999	RP11-61E11.2	0.248768	0.950998	0.158558	0.251315
ENSG00000241258	CRCP	5.09714	3.38078	1.56266	3.72416
ENSG00000257991	RP11-2H8.3	0	0	0	0
ENSG00000257997	RP11-100F15.2	0	0	0	0
ENSG00000257994	RP11-626I20.2	0	0	0	0
ENSG00000257995	RP11-632B21.1	0	0	0	0
ENSG00000256691	RP11-476M19.3	0	0	0	0
ENSG00000255843	AP000593.7	0	0	0	0
ENSG00000255847	RP11-167N4.2	0.466499	0.56477	1.78418	1.44549
ENSG00000255845	RP11-804A23.1	0	0	0	0
ENSG00000254719	RP11-351I24.3	8.17659	7.3268	5.61939	5.68024
ENSG00000254718	CTD-2184C24.2	0.03752	0.0597617	0.143485	0.0379042
ENSG00000281527	AC087350.1	0	0	0	0
ENSG00000254710	CTD-2216M2.1	0	0	0	0
ENSG00000254713	HNRNPA1P72	0	0	0	0
ENSG00000254712	RP11-560B16.5	0	0	0	0
ENSG00000254715	OR7E154P	0	0	0	0
ENSG00000254714	RP11-163O19.1	0	0	0	0
ENSG00000254717	GLYATL1P2	0	0	0	0
ENSG00000240849	TMEM189	0.883081	2.56919	1.89882	1.98481
ENSG00000278134	RP11-12A20.4	0	0.25353	0	0
ENSG00000278133	RP11-196G11.5	6.47029	5.85293	9.88767	7.7636
ENSG00000158683	PKD1L1	0	0.0252849	0.0151795	0.0213863
ENSG00000278131	AC116050.1	0	0	0	0
ENSG00000278130	RP11-424E7.6	0	0	0	0
ENSG00000240842	RP11-62G11.2	0	0	0	0
ENSG00000225222	CHCHD4P5	0	0	0	0
ENSG00000278139	PIK3R3	0	0	0.0327385	0
ENSG00000240847	RN7SL497P	0	0	0	0
ENSG00000008056	SYN1	1.4324	1.64291	1.98895	2.30317
ENSG00000130518	KIAA1683	0.0300543	0.0940145	0.279543	0.284363
ENSG00000159374	M1AP	0	0.0110934	0	0
ENSG00000159377	PSMB4	26.5175	24.7807	25.5146	25.7459
ENSG00000215864	NBPF7	0	0	0	0
ENSG00000130511	SSBP4	11.7116	9.41494	4.88107	5.85091
ENSG00000130513	GDF15	0.0461936	0	0.0147285	0.0311161
ENSG00000130517	PGPEP1	2.68203	4.07613	3.6793	3.98662
ENSG00000234998	RP11-439A17.10	0	0	0	0
ENSG00000164758	MED30	8.39532	9.52874	7.35846	7.79808
ENSG00000164756	SLC30A8	0.0266576	0.0305743	0	0
ENSG00000164754	RAD21	70.7825	78.2644	86.8799	86.7322
ENSG00000164751	PEX2	4.62398	4.81346	3.96356	3.60061
ENSG00000058085	LAMC2	0	0	0	0
ENSG00000159082	SYNJ1	2.65759	3.23833	4.39639	4.4321
ENSG00000155506	LARP1	65.329	57.2838	34.4289	34.4137
ENSG00000159086	PAXBP1	16.1368	16.4836	22.7398	22.2039
ENSG00000011478	QPCTL	2.42734	2.77115	1.30554	1.41368
ENSG00000230769	RP3-408N23.4	0.432949	0.413807	0.413994	0.546855
ENSG00000010704	HFE	0	0.00448436	0	0
ENSG00000196616	ADH1B	0	0	0	0
ENSG00000125046	SSUH2	0.046129	0.00440963	0.0132337	0
ENSG00000196611	MMP1	0	0	0	0
ENSG00000081913	PHLPP1	2.17174	1.78801	3.31016	3.6012
ENSG00000238837	RP11-646E18.2	0	0	0	0
ENSG00000120498	TEX11	0	0	0	0
ENSG00000235803	MTCO2P23	0	0	0	0
ENSG00000005471	ABCB4	0.0274166	0.0419283	0.0262162	0
ENSG00000256713	PGA5	0	0	0	0
ENSG00000256712	RP11-785H5.2	0	0.263937	0	0.139429
ENSG00000256717	AP000797.3	0	0	0	0
ENSG00000256714	RP11-73M14.1	0	0	0	0
ENSG00000037280	FLT4	2.01649	2.01709	1.0346	1.06168
ENSG00000254822	RP11-375D13.3	0	0	0	0
ENSG00000160124	CCDC58	17.272	14.3415	6.73509	5.77075
ENSG00000243004	AC005062.2	0	0	0	0
ENSG00000243007	RPL12P35	0	0	0	0
ENSG00000235500	SNX19P2	0	0.0171012	0	0
ENSG00000243008	RP11-556N21.1	0	0	0	0.0628146
ENSG00000203914	HSP90B3P	0.0339319	0.0324236	0.032446	0.0342566
ENSG00000203910	C1orf146	0	0	0	0
ENSG00000203573	Metazoa_SRP	0	0	0	0
ENSG00000231383	FGF12-AS1	0	0	0	0
ENSG00000277371	Metazoa_SRP	0	0	0	0
ENSG00000231381	RNF2P1	0	0	0.0503396	0.0531486
ENSG00000277373	RP11-462D18.4	0	0	0	0
ENSG00000175294	CATSPER1	0	0	0	0
ENSG00000231386	AC007395.4	0	0	0	0
ENSG00000231384	AC007919.19	0	0	0	0
ENSG00000274933	TBC1D3I	0	0	0	0
ENSG00000231389	HLA-DPA1	0.231672	0.22683	0.0270162	0.0456728
ENSG00000231388	RP11-702C7.2	0	0	0	0
ENSG00000274937	CTD-2311M21.4	0	0	0	0
ENSG00000176928	GCNT4	2.05743	6.17381	4.44692	5.10536
ENSG00000174429	ABRA	0	0	0	0
ENSG00000176923	OR7A15P	0	0	0	0
ENSG00000176922	OR51S1	0	0	0	0
ENSG00000176920	FUT2	0	0	0	0
ENSG00000176927	EFCAB5	0.348444	0.348653	0.9839	0.995719
ENSG00000232739	RP11-25G10.2	0	0	0	0
ENSG00000176925	OR51F2	0	0	0	0
ENSG00000244196	PPIAP15	0	0	0	0
ENSG00000198169	ZNF251	4.45633	4.27672	5.13932	4.78769
ENSG00000198168	SVIP	12.5834	9.47417	8.0753	7.96805
ENSG00000198162	MAN1A2	11.5088	14.2758	15.6794	15.8522
ENSG00000198160	MIER1	4.57283	6.52201	4.35621	8.57315
ENSG00000171049	FPR2	0	0.00595566	0	0
ENSG00000175749	EIF3KP1	0	0	0	0
ENSG00000231655	AC011742.3	0	0	0	0
ENSG00000231654	RPS6KA2-AS1	0	0	0	0
ENSG00000175741	RWDD4P2	19.4469	20.6625	16.9699	14.3081
ENSG00000171045	TSNARE1	1.55832	1.19154	1.18271	0.8857
ENSG00000171044	XKR6	0	0	0	0
ENSG00000231653	AC010731.3	0	0	0	0
ENSG00000175745	NR2F1	0.06471	0.054117	0.0232048	0.0245157
ENSG00000179676	LINC00305	0	0	0	0
ENSG00000179674	ARL14	0	0	0	0
ENSG00000262648	PHBP15	0	0	0	0
ENSG00000147316	MCPH1	4.64723	4.66183	1.82443	1.96344
ENSG00000230381	RP4-655J12.5	0	0	0	0
ENSG00000230383	AC009245.3	124.609	124.11	85.367	85.1023
ENSG00000230384	RPSAP25	0	0	0	0
ENSG00000230385	AC012507.4	0	0	0	0
ENSG00000230386	RP13-157F18.2	0	0	0	0
ENSG00000230387	RP4-737E23.2	0	0.0166365	0	0
ENSG00000248783	RP11-308B16.2	0	0	0	0
ENSG00000248781	PSMC1P4	0.0400688	0	0.0383142	0.0404522
ENSG00000248780	ARL4AP2	0	0	0	0
ENSG00000248787	RP11-666A20.4	0	0	0	0
ENSG00000248785	HIGD1AP14	0.188551	0.360339	0.36041	0.380897
ENSG00000167476	JSRP1	0	0.0236315	0	0
ENSG00000248789	CTD-2203A3.1	0	0	0	0
ENSG00000206113	CFAP99	0.0164891	0.0157641	0.0236547	0.0583181
ENSG00000111897	SERINC1	34.3763	43.6577	59.4863	59.2324
ENSG00000244158	RP1-93H18.6	0	0	0	0
ENSG00000189238	LINC00943	0	0	0	0
ENSG00000276428	AE000660.21	0	0	0	0
ENSG00000276422	RP11-144A16.8	0	0	0	0
ENSG00000253879	RP11-379I19.3	0	0	0	0
ENSG00000253878	RP11-347C18.3	0.0949856	0.0908093	0	0.19198
ENSG00000253871	RP11-756K15.2	0	0	0	0
ENSG00000253870	IGKV1-32	0	0	0	0
ENSG00000253873	PCDHGA11	0.184066	0.405611	0.0586641	0.0361634
ENSG00000219500	RP11-15J23.1	0	0	0	0
ENSG00000253875	RP11-16P20.3	0	0	0	0
ENSG00000253874	IGLVIV-66-1	0	0	0	0
ENSG00000253877	LINC01608	0	0	0	0
ENSG00000240068	RPL21P42	0	0	0	0
ENSG00000268500	AC018755.18	0	0	0	0
ENSG00000240063	RP11-225N10.1	0.113254	0.0811783	0.0541479	0.0285989
ENSG00000084754	HADHA	59.4686	59.444	75.9434	74.7592
ENSG00000240065	PSMB9	6.09922	4.45435	5.25969	6.22718
ENSG00000256927	RP5-944M2.2	0	0	0	0
ENSG00000095637	SORBS1	0.106107	0.210252	0.445413	0.337327
ENSG00000249780	RP11-352E6.2	0.156386	0.149435	0.149538	0.157883
ENSG00000249781	CTD-2143L24.1	0	0	0	0
ENSG00000249782	RP11-417J1.1	0	0	0	0
ENSG00000227017	AC007036.6	0	0	0	0
ENSG00000249785	CTD-2061E9.1	0	0	0	0
ENSG00000034713	GABARAPL2	12.4177	12.9456	17.7282	16.7914
ENSG00000249787	RP11-346J10.1	0	0	0	0
ENSG00000176219	OR11H6	0	0	0	0
ENSG00000230528	NOS2P3	0	0	0	0
ENSG00000230529	CEACAMP9	0	0	0	0
ENSG00000230524	COL6A4P1	0	0.0241285	0	0
ENSG00000230525	AC007403.2	0	0	0	0
ENSG00000230526	RP11-472G21.2	20.4495	11.8047	1.64558	1.63667
ENSG00000230520	RP11-533K11.1	0	0	0	0
ENSG00000230521	HCG4P7	0.163549	0.2605	0.156388	0.110167
ENSG00000230522	MBD3L2	0	0	0	0
ENSG00000230523	RP3-437I16.1	0	0	0	0
ENSG00000146047	HIST1H2BA	0	0	0	0
ENSG00000278907	AC005609.19	0	0	0	0
ENSG00000278905	RP11-65F13.3	0	0	0	0
ENSG00000278902	RP11-25L3.1	0	0	0	0
ENSG00000278903	CH507-145C22.1	0.411421	0.32174	0.321867	0.359023
ENSG00000278900	RP11-1250I15.2	0.0905814	0.086555	0.173144	0.182986
ENSG00000274150	FADS2P1	0	0	0	0
ENSG00000278908	RP11-523J2.1	0	0	0	0
ENSG00000278909	RP11-401P9.7	0.0158013	0	0.0151093	0.0159525
ENSG00000148225	WDR31	0.466921	0.343689	0.81594	0.770054
ENSG00000133136	GNG5P2	0.256866	0	0	0
ENSG00000133135	RNF128	0	0	0	0
ENSG00000272420	RP4-740C4.7	0.561385	0.447161	0.984191	0.472722
ENSG00000272426	RP11-108M9.6	0	0	0	0
ENSG00000138303	ASCC1	4.1736	3.77045	5.33226	4.81297
ENSG00000222313	RN7SKP267	0	0	0	0
ENSG00000148229	POLE3	71.2213	66.8826	47.583	49.9281
ENSG00000138308	PLA2G12B	0	0	0	0
ENSG00000133138	TBC1D8B	0.00454378	0	0.00434481	0.00458726
ENSG00000144579	CTDSP1	1.83559	3.52122	3.19006	3.41663
ENSG00000067840	PDZD4	1.25622	1.30223	0.836628	0.90936
ENSG00000146592	CREB5	0.0178643	0.0273199	0.01025	0.0144411
ENSG00000248259	MTND4LP31	0	0	0	0
ENSG00000227012	RP1-97J1.2	0.0697786	0.199963	0	0
ENSG00000248254	AC092597.3	0	0	0	0
ENSG00000248257	PSG10P	0	0	0	0
ENSG00000248256	OCIAD1-AS1	0	0	0	0
ENSG00000089177	KIF16B	4.84065	4.96751	2.35778	2.24625
ENSG00000172828	CES3	1.89816	2.34688	1.79277	1.14374
ENSG00000249128	RP11-2N5.1	0	0	0	0
ENSG00000254692	RP11-468E2.1	0	0	0	0.84279
ENSG00000141068	KSR1	0.333413	0.351132	0.357175	0.458547
ENSG00000137309	HMGA1	61.92	55.8108	24.5374	37.1855
ENSG00000144681	STAC	0.0605827	0.0165471	0.0413799	0.0174911
ENSG00000254693	RP11-58K22.5	0	0	0	0
ENSG00000172824	CES4A	0	0	0	0.0097259
ENSG00000066468	FGFR2	0	0.00247324	0	0.00522869
ENSG00000268995	VN1R82P	0.149358	0.142718	0.142817	0.150787
ENSG00000241333	RN7SL385P	0	0	0	0.194493
ENSG00000268997	DNAJC19P3	0	0	0	0
ENSG00000268991	FAM231C	0	0	0	0
ENSG00000268992	CDC42EP3P1	0	0	0	0
ENSG00000268993	RP11-439A17.5	0.137039	0.130948	0.261947	0.138351
ENSG00000205174	C7orf66	0	0	0	0
ENSG00000173193	PARP14	3.3776	3.79386	1.03318	0.902413
ENSG00000266923	RP11-693J15.4	0	0	0	0
ENSG00000067596	DHX8	11.9551	12.5205	15.5833	16.0254
ENSG00000266922	CTC-499B15.6	0.216474	0.310329	0.310547	0.437527
ENSG00000116604	MEF2D	3.88482	3.51484	3.96113	4.23121
ENSG00000070808	CAMK2A	0	0	0.00611534	0
ENSG00000227893	LINC00352	0	0	0	0
ENSG00000269154	BNIP3P13	0	0	0	0
ENSG00000223042	RN7SKP161	0	0	0	0
ENSG00000279749	RP11-625B21.1	0	0	0	0
ENSG00000279748	CTD-3222D19.9	0.636504	0.283914	0.243438	0.0857588
ENSG00000279747	CTA-363E6.8	0	0	0	0
ENSG00000274114	CTC-281F24.3	0.150891	0.254505	0.280062	0.278017
ENSG00000279745	AL365202.1	0	0	0.172935	0.182585
ENSG00000279744	RP13-20L14.10	0.706517	1.105	3.46984	3.9263
ENSG00000279743	CTB-43I4.1	0	0	0	0
ENSG00000279742	RP11-700A24.1	0	0	0	0
ENSG00000279741	RP11-44F14.9	0	0	0	0
ENSG00000080189	SLC35C2	1.29071	1.23012	1.44986	1.69655
ENSG00000147883	CDKN2B	0	0	0.00870748	0
ENSG00000147885	IFNA16	0	0	0	0
ENSG00000147889	CDKN2A	0.0121543	0	0	0
ENSG00000101935	AMMECR1	4.024	4.08597	2.23534	2.41556
ENSG00000101938	CHRDL1	0	0	0	0
ENSG00000130656	HBZ	0	0	0	0
ENSG00000130653	PNPLA7	0.143365	0.168651	0.179263	0.274866
ENSG00000223591	CENPVP1	0	0	0.0313845	0
ENSG00000241291	RN7SL791P	0	0	0	0
ENSG00000259175	RP11-379K22.2	0	0	0	0
ENSG00000113389	NPR3	0.0210548	0.0201247	0.0172556	0.0273532
ENSG00000223595	LYPLA1P1	0	0	0	0
ENSG00000223597	CTD-2296D1.5	0	0	0	0
ENSG00000180846	CSNK1G2-AS1	0	0	0	0
ENSG00000223599	RP11-216N14.7	0.121818	0.155217	0.271772	0.328189
ENSG00000223598	RP1-292B18.4	0	0	0	0
ENSG00000067334	DNTTIP2	11.543	11.1747	8.12266	8.47239
ENSG00000113387	SUB1	23.81	22.7073	28.2728	25.4702
ENSG00000113384	GOLPH3	18.3647	20.0196	20.2756	19.408
ENSG00000099985	OSM	0.284578	0.175994	0.112047	0.0338308
ENSG00000099984	GSTT2	0	0	0	0
ENSG00000235545	RP11-230B22.1	0.519371	0.165456	0.33106	0.393593
ENSG00000235544	RPS11P1	0	0	0	0
ENSG00000235547	NDUFB11P1	0	0	0	0
ENSG00000235546	AC087499.5	0.0396209	0	0	0
ENSG00000076258	FMO4	0.817435	1.17195	0.709241	0.902448
ENSG00000212511	U3	0	0	0	0
ENSG00000235549	EIF1P2	0	0	0	0
ENSG00000235548	AC073551.1	0	0	0	0
ENSG00000234634	AC003664.1	0	0	0	0
ENSG00000234636	MED14OS	0.0590792	0.112906	0	0
ENSG00000234637	RPS19P6	0	0	0	0
ENSG00000234630	LL22NC03-2H8.4	0	0	0	0
ENSG00000234632	NECAP1P2	0	0	0	0
ENSG00000255951	RP11-967K21.2	0	0	0	0
ENSG00000180592	SKIDA1	0.250977	0.164626	0.414085	0.392826
ENSG00000228948	SLC25A6P5	0	0.026298	0	0.0277847
ENSG00000061656	SPAG4	0.0647064	0.0742135	0.0866203	0.117685
ENSG00000180596	HIST1H2BC	0.561711	1.11508	0.619749	0.654935
ENSG00000073578	SDHA	9.20962	8.70061	12.4245	12.1909
ENSG00000180884	ZNF792	0.592823	1.49525	0.921124	1.10651
ENSG00000228945	CLUHP2	0	0	0	0
ENSG00000169203	RP11-231C14.4	0.228595	0.218488	0.335674	0.230979
ENSG00000228944	AC004485.3	0	0	0	0
ENSG00000089009	RPL6	108.614	101.532	63.3035	61.3437
ENSG00000261348	RP11-510M2.1	0	0	0	0
ENSG00000261349	RP3-465N24.5	2.43162	2.54547	1.66077	2.45699
ENSG00000273464	RP11-313P22.1	0.249505	0.119267	0.11935	0.378152
ENSG00000261347	AP000439.5	0	0	0	0
ENSG00000169208	OR10G3	0	0	0	0
ENSG00000089006	SNX5	19.4476	18.4766	17.7042	17.0609
ENSG00000261342	AC006538.1	2.04546	1.66659	0.801558	0.914823
ENSG00000273461	RP11-398A8.4	0	0	0	0
ENSG00000261340	LINC01616	0	0	0	0
ENSG00000261341	CTD-2568A17.1	0	0.142319	0.213555	0
ENSG00000279336	AL353662.2	0	0	0	0
ENSG00000264192	RN7SL117P	0	0	0	0
ENSG00000269118	FAM90A28P	0	0	0	0
ENSG00000256690	RP11-727F15.9	0	0.0905664	0.135899	0.143577
ENSG00000264196	RP11-171G2.1	0	0	0	0
ENSG00000255959	RP11-804A23.2	0	0	0	0
ENSG00000269113	TRABD2B	0	0	0	0
ENSG00000269110	CTC-513N18.7	0	0	0	0
ENSG00000117266	CDK18	0.613087	0.389681	0.296042	0.542048
ENSG00000117262	GPR89A	1.23694	0.651341	1.15536	1.04154
ENSG00000107831	FGF8	0.0570928	0.0909371	0	0.0576774
ENSG00000107833	NPM3	26.3099	27.3898	11.5987	13.9601
ENSG00000224060	ARSEP1	0	0	0	0
ENSG00000224061	AC092106.1	0	0	0	0
ENSG00000156509	FBXO43	2.8659	2.44437	4.11997	4.51463
ENSG00000224063	AC007319.1	0	0	0	0
ENSG00000224064	RP11-344H11.5	0	0	0	0
ENSG00000224066	RP4-622L5.7	0.111667	0.142283	0.462644	0.376059
ENSG00000224067	RP11-430K21.2	0.257358	0.246043	0.246091	0.650135
ENSG00000224069	CTD-2183H9.7	0	0	0	0
ENSG00000156500	FAM122C	0.329212	0.444227	0.402739	0.474511
ENSG00000060303	RPS17P5	0	0	0	0
ENSG00000264444	SDHCP1	0	0	0	0
ENSG00000156504	FAM122B	6.50877	6.81002	6.73908	5.93673
ENSG00000267182	SNRPCP20	0	0	0	0
ENSG00000267187	RP11-767C4.1	0	0	0	0
ENSG00000267185	PTP4A2P1	7.3385	6.05759	6.59164	6.29153
ENSG00000103642	LACTB	9.70812	9.0087	13.6085	12.8464
ENSG00000267188	CTC-512J12.4	0	0	0	0
ENSG00000267189	ATP5LP7	0	0	0	0
ENSG00000103647	CORO2B	0	0	0	0
ENSG00000263873	RP11-334E6.12	0	0.160784	0	0
ENSG00000263870	CTD-2350C19.5	0	0	0	0
ENSG00000263874	LINC00672	0.404505	0.536993	1.31076	1.04454
ENSG00000263878	DLGAP1-AS4	0	0.0671173	0	0
ENSG00000022556	NLRP2	0	0	0	0
ENSG00000181074	OR52N4	0	0	0	0
ENSG00000076928	ARHGEF1	9.58458	11.7056	8.52197	8.77919
ENSG00000181072	CHRM2	0.010964	0.01397	0.0104839	0
ENSG00000076924	XAB2	11.1127	11.0013	10.9253	10.5568
ENSG00000143337	TOR1AIP1	4.95347	4.04007	4.66149	5.30534
ENSG00000143333	RGS16	0.0875887	0	0	0
ENSG00000134020	PEBP4	0	0	0	0
ENSG00000168152	THAP9	0.45857	1.84712	0.833106	2.04539
ENSG00000189241	TSPYL1	32.2631	33.7235	39.8181	37.9602
ENSG00000168159	RNF187	35.1177	29.6704	34.391	34.8958
ENSG00000111837	MAK	0	0.0513506	0.110078	0.108569
ENSG00000111834	RSPH4A	0.0992342	0.0663933	0.075904	0.0300771
ENSG00000111832	RWDD1	8.82283	10.3068	7.30325	6.69149
ENSG00000219619	RP11-126M14.1	0	0	0	0
ENSG00000262693	RP11-46I8.3	0	0	0	0.109551
ENSG00000171903	CYP4F11	0.0254067	0.018211	0	0.00641569
ENSG00000244203	FOXP1-AS1	0	0	0	0
ENSG00000188596	CFAP54	0.0297412	0.0355301	0.0177739	0
ENSG00000188599	NPIPP1	3.31532	2.82218	1.9565	2.46008
ENSG00000176742	OR51V1	0	0	0	0
ENSG00000121335	PRB2	0	0	0	0
ENSG00000237230	KRTAP2-5P	0	0	0	0
ENSG00000269800	PLEKHA3P1	0.8323	0.625036	0.738989	0.600684
ENSG00000269802	CTB-180A7.3	0.190141	0.181781	0.181817	0
ENSG00000237233	TMEM26-AS1	0	0	0	0
ENSG00000269807	AC007292.4	0	0	0.142417	0
ENSG00000269806	GLTSCR1-AS1	0	0	0	0
ENSG00000265319	RN7SL847P	0	0	0	0
ENSG00000167914	GSDMA	0.045933	0.856154	0	0
ENSG00000240199	RN7SL520P	0	0	0	0
ENSG00000265313	LINC01476	0	0	0	0
ENSG00000265315	RN7SL199P	0	0	0	0
ENSG00000265316	RP11-286N3.1	0	0	0	0
ENSG00000263257	RP11-65J21.4	0	0	0.0876603	0
ENSG00000263252	RP11-146P2.1	0	0	0	0
ENSG00000263253	RP11-204E4.3	0	0	0	0
ENSG00000251125	CTD-2335O3.3	0	0	0	0
ENSG00000251127	RP11-280G9.1	0	0	0	0
ENSG00000251126	RP11-119H12.6	0	0	0	0
ENSG00000215367	TMED11P	0	0	0	0
ENSG00000215365	FAM90A22P	0	0	0	0
ENSG00000251122	NIFKP2	0	0	0.059396	0
ENSG00000215369	RPL37P3	0	0	0	0
ENSG00000215368	BOD1P2	0	0	0	0
ENSG00000251129	RP11-734I18.1	0	0	0	0
ENSG00000251128	WWC2-AS1	0	0	0	0
ENSG00000119760	SUPT7L	5.58106	6.08147	7.0456	6.98144
ENSG00000259352	RP11-109D20.2	0	0	0	0
ENSG00000259353	RP11-30K9.5	0	0	0	0
ENSG00000259350	RP11-63A23.2	0	0	0	0
ENSG00000019995	ZRANB1	12.7861	12.642	15.3647	16.0358
ENSG00000259356	RP11-90E5.1	0	0	0	0
ENSG00000197779	ZNF81	1.6672	2.02033	1.60046	1.70799
ENSG00000259354	RP11-519G16.3	0	0	0	0
ENSG00000019991	HGF	0	0	0	0
ENSG00000259358	RP11-456J20.1	0	0	0.123996	0.0436815
ENSG00000259359	RP11-327J17.2	0	0	0	0
ENSG00000240197	AC010518.3	0	0	0	0
ENSG00000198798	MAGEB3	0	0	0	0
ENSG00000175329	ISX	0	0	0	0
ENSG00000277655	RP11-640M9.4	0.35357	2.70328	0.112734	0.714498
ENSG00000147059	SPIN2A	0.0111869	0.0106896	0	0
ENSG00000198799	LRIG2	3.18946	3.00759	3.61347	2.98813
ENSG00000135776	ABCB10	67.6971	45.8257	48.5979	47.8079
ENSG00000135775	COG2	5.94748	5.90181	6.88215	6.79421
ENSG00000139428	MMAB	2.81008	2.73862	1.26692	1.64004
ENSG00000135773	CAPN9	0	0.0304603	0.289437	0.160975
ENSG00000147050	KDM6A	3.3518	4.32949	6.48232	6.73266
ENSG00000152990	ADGRA3	4.95124	4.70744	3.46965	5.40944
ENSG00000197774	EME2	1.16476	0.983612	1.37313	1.78663
ENSG00000132749	MTL5	1.30658	1.20797	0.262708	0.271445
ENSG00000226339	RPS26P56	0	0	0	0
ENSG00000226336	MRPS16P3	0	0	0	0
ENSG00000132746	ALDH3B2	0.113708	0.0271656	0	0
ENSG00000165644	COMTD1	0.538381	0.475005	0.0924025	0.0697418
ENSG00000132744	ACY3	2.40324	1.2074	0	0.0311189
ENSG00000226332	RP11-157P1.4	0	0	0	0
ENSG00000165643	SOHLH1	0	0	0	0
ENSG00000226330	RP11-739N20.2	0	0	0	0
ENSG00000132740	IGHMBP2	3.10924	3.62609	2.36909	2.27593
ENSG00000149021	SCGB1A1	0	0	0	0
ENSG00000153029	MR1	0.752499	0.951927	1.50253	1.44466
ENSG00000231420	AC113610.1	0	0	0	0
ENSG00000165623	UCMA	0	0	0	0
ENSG00000245156	RP11-867G23.3	0	0	0	0
ENSG00000266754	RN7SL524P	0	0	0	0
ENSG00000249754	NDUFB4P9	0	0	0	0
ENSG00000187026	KRTAP21-2	0	0	0	0
ENSG00000187024	PTRH1	0.39922	0.439166	0.28809	0.365328
ENSG00000142039	CCDC97	11.1551	11.959	13.309	12.8942
ENSG00000187021	PNLIPRP1	0	0	0	0
ENSG00000162148	PPP1R32	0.650506	0.520934	0.890975	0.639539
ENSG00000188629	ZNF177	0.215065	1.25905	2.01786	1.37178
ENSG00000180035	ZNF48	2.09585	2.60673	1.00842	0.990977
ENSG00000188624	IGFL3	0	0	0	0
ENSG00000188626	GOLGA8M	0.120685	0.161491	0.138468	0.0975594
ENSG00000162144	CYB561A3	0.812954	0.812336	0.962304	0.904897
ENSG00000188620	HMX3	2.31079	2.68505	1.16974	1.46505
ENSG00000281889	AC073072.1	0	0	0	0
ENSG00000161681	SHANK1	0.774285	0.653262	1.32532	1.1494
ENSG00000185774	KCNIP4	0	0	0	0
ENSG00000185775	SPATA31A6	0	0	0	0
ENSG00000090054	SPTLC1	19.7697	21.7502	22.554	22.4137
ENSG00000101096	NFATC2	4.38752	4.98171	3.05261	2.89612
ENSG00000213177	PRDX2P4	0	0	0	0
ENSG00000101098	RIMS4	0.867139	0.664773	0.457753	0.80317
ENSG00000250654	RP11-834C11.7	0	0	0	0
ENSG00000213401	MAGEA12	0	0	0	0
ENSG00000213402	PTPRCAP	17.8533	25.7534	7.94543	13.1348
ENSG00000250657	RP11-1E6.1	0	0	0	0
ENSG00000250651	PABPC1P7	0	0	0.0671748	0.0354792
ENSG00000257604	RP11-359M6.2	0	0	0	0
ENSG00000257605	RP11-680A11.5	0.246461	0	0	0
ENSG00000213409	C1QBPP2	0	0	0	0
ENSG00000112715	VEGFA	0.522565	0.583623	0.393508	0.462257
ENSG00000250658	RP11-138B4.1	0	0	0	0
ENSG00000271656	RP11-114N19.5	0	0	0	0
ENSG00000258401	RP11-326E7.1	0	0	0	0
ENSG00000258400	RP11-831F12.2	0	0	0	0
ENSG00000147003	TMEM27	0.269461	0.354108	0.869521	0.88483
ENSG00000258405	ZNF578	0	0.0109182	0.00546287	0.00576771
ENSG00000258404	RP11-1029J19.5	0	0	0	0
ENSG00000258407	RP11-300J18.2	0	0	0	0
ENSG00000258406	RP11-88E18.1	0	0	0	0
ENSG00000185304	RGPD2	14.5194	13.9113	7.28879	7.01836
ENSG00000258408	NT5CP2	0	0	0	0
ENSG00000179428	AC073072.5	0	0	0	0
ENSG00000090581	GNPTG	2.23198	2.17182	2.07253	3.0613
ENSG00000229913	RP11-378I13.1	0	0	0	0
ENSG00000138468	SENP7	5.62465	6.58351	10.4254	10.2677
ENSG00000250389	MTND6P2	0	0	0	0
ENSG00000250386	RP11-432M8.11	0	0	0	0
ENSG00000250387	RP11-136K7.2	0	0	0.0136235	0
ENSG00000164597	COG5	6.57567	6.09825	8.35142	8.55087
ENSG00000233070	ZFY-AS1	0	0	0	0
ENSG00000164591	MYOZ3	0.383882	0.0412754	0.0596475	0.0630334
ENSG00000250383	CTD-2197I11.1	0	0	0	0
ENSG00000148143	ZNF462	1.12019	0.962159	0.873283	1.48623
ENSG00000267407	CTD-2050I18.1	0	0	0	0
ENSG00000267406	CTD-2189E23.2	0	0	0	0
ENSG00000267405	CTC-296K1.4	0.0905814	0.346132	0.173144	0.457421
ENSG00000267404	RP11-49I11.2	0	0	0	0
ENSG00000267402	TCF4-AS2	0	0	0	0
ENSG00000267401	RP11-396N11.1	0	0	0	0
ENSG00000267400	RP11-325K19.3	0	0	0	0
ENSG00000104112	SCG3	0	0	0	0
ENSG00000267409	RP11-567M16.2	0	0	0	0
ENSG00000267408	CTB-50L17.2	0	0	0	0
ENSG00000223908	AC068657.2	0	0	0	0
ENSG00000223903	RPL23P4	0.127816	0.122134	0	0
ENSG00000223901	AP001469.5	0	0	0	0
ENSG00000011677	GABRA3	0	0	0.0321617	0
ENSG00000223907	LINC01226	5.21441	2.51168	0.223642	0.152924
ENSG00000223904	HMGB1P12	0	0	0	0
ENSG00000223905	RP11-335E14.1	0	0	0	0
ENSG00000158691	ZSCAN12	0	0.00664849	0.126349	0.0843267
ENSG00000218208	RP11-367G18.2	0	0	0.227373	0.12009
ENSG00000125285	SOX21	0	0	0	0
ENSG00000242318	RP11-810D13.1	0	0	0.214421	0
ENSG00000181852	RNF41	3.22036	3.10909	3.37643	3.3562
ENSG00000242317	RP11-875H7.5	0	0	0	0
ENSG00000242314	RPL12P32	0	0	0	0
ENSG00000181856	SLC2A4	0.0945021	0.194551	0	0.0440759
ENSG00000155070	UNC93B2	0.0728374	0	0	0
ENSG00000168930	TRIM49	0	0	0	0
ENSG00000168936	TMEM129	1.63377	1.01934	1.32893	1.36421
ENSG00000168939	SPRY3	0.229822	0.24783	0.208486	0.208404
ENSG00000168938	PPIC	0	0.060393	0.0201518	0
ENSG00000197506	SLC28A3	0	0	0	0
ENSG00000256551	RP13-653N12.1	0	0	0	0
ENSG00000186086	NBPF6	0	0	0	0
ENSG00000256553	TRAV1-2	0	0	0	0
ENSG00000256552	RP11-113C12.4	0	0	0	0
ENSG00000186082	KRT18P14	0	0	0	0
ENSG00000186081	KRT5	0	0	0	0
ENSG00000126882	FAM78A	2.56363	2.63691	1.26622	1.38953
ENSG00000186088	GSAP	0	0	0.0160765	0.0127407
ENSG00000175322	ZNF519	1.91896	2.12205	2.57521	2.38089
ENSG00000204929	AC074391.1	0	0	0	0
ENSG00000204928	GRXCR2	0	0	0	0
ENSG00000204923	FBXO48	3.47069	3.69383	4.02715	4.26515
ENSG00000204922	UQCC3	0.614939	0.287882	0.743991	0.164854
ENSG00000204920	ZNF155	0	0	0	0
ENSG00000261382	RP11-461L18.1	0	0	0	0
ENSG00000008441	NFIX	1.80416	1.69001	0.262419	0.33641
ENSG00000182508	LHFPL1	0.818446	0.855612	0.46466	0.56857
ENSG00000182504	CEP97	7.98503	7.22332	10.1395	11.3962
ENSG00000128000	ZNF780B	2.84909	1.76273	4.28996	2.79524
ENSG00000121542	SEC22A	3.2278	3.49898	3.25195	4.47856
ENSG00000264334	RP11-671C19.2	0	0	0	0
ENSG00000234864	AL022344.5	0	0	0	0
ENSG00000254050	RP11-577N1.1	0	0	0	0
ENSG00000124216	SNAI1	0.189126	0.150645	0.271284	0.159256
ENSG00000234861	ATP5A1P5	0	0	0	0
ENSG00000214211	CTAGE14P	0	0	0	0
ENSG00000104808	DHDH	0.569557	0.687637	0.343944	0.363466
ENSG00000234369	TATDN1P1	0.775426	0.399105	0.627408	0.241106
ENSG00000254051	RP11-403D15.1	0	0	0	0
ENSG00000104805	NUCB1	4.76384	5.35572	5.02484	5.48592
ENSG00000104804	TULP2	0	0.0155757	0	0.0329285
ENSG00000247596	TWF2	14.6793	16.8184	15.3581	15.2152
ENSG00000227447	XGY1	0	0	0	0
ENSG00000239345	HNRNPA1P26	0	0	0	0
ENSG00000239344	RP11-771F20.1	0.0709897	0	0	0.071669
ENSG00000234362	AC104654.2	0	0	0	0
ENSG00000237415	NRBF2P3	0.491572	0.704728	0.528769	0.558765
ENSG00000237414	RP11-321L2.2	0	0	0	0
ENSG00000237417	XRCC6P1	0	0	0	0
ENSG00000106400	ZNHIT1	7.75616	7.38611	7.02198	7.14746
ENSG00000237410	AP001092.4	0	0	0	0
ENSG00000177504	VCX2	0	0	0	0
ENSG00000106404	CLDN15	2.11401	2.28942	2.69786	2.91125
ENSG00000280485	RP11-437J2.4	0	0	0	0
ENSG00000177508	IRX3	3.84674	2.91212	2.89078	2.93595
ENSG00000237419	RP11-885N19.6	0	0	0	0
ENSG00000213234	ST13P10	0	0	0	0
ENSG00000179314	WSCD1	0.046208	0.13802	0.127026	0.105055
ENSG00000187840	EIF4EBP1	6.3897	6.67536	2.98378	3.15309
ENSG00000249364	RP11-434D9.1	0	0	0	0
ENSG00000239504	RN7SL583P	0	0	0	0
ENSG00000187848	P2RX2	0	0	0	0
ENSG00000249365	RP11-508M8.1	0	0	0	0
ENSG00000123933	MXD4	2.58369	2.85238	6.21779	5.69648
ENSG00000202512	RN7SKP230	0	0	0	0
ENSG00000140526	ABHD2	7.04399	8.04242	9.87759	10.2529
ENSG00000140527	WDR93	0.0106556	0.0305354	0.0203678	0.0107575
ENSG00000140525	FANCI	20.621	21.0194	23.0255	23.0375
ENSG00000140522	RLBP1	0	0	0	0
ENSG00000140521	POLG	16.2417	13.4307	21.0905	20.6528
ENSG00000246541	RP11-363G15.2	0.0510281	0	0	0
ENSG00000267978	MAGEA9B	2.31281	2.31374	1.94608	1.94745
ENSG00000167107	ACSF2	1.07508	1.05	1.40504	1.90221
ENSG00000167106	FAM102A	1.36472	1.9331	1.56517	1.83352
ENSG00000280734	LINC01232	0.30641	0.439301	1.13864	1.08363
ENSG00000167104	BPIFB6	0	0	0	0
ENSG00000167103	PIP5KL1	0.148091	0.16985	0.269034	0.336676
ENSG00000239503	MARK2P8	0	0	0	0
ENSG00000167100	SAMD14	0.0192307	0.0367591	0.0183887	0.0155457
ENSG00000240265	RP11-62G11.1	0	0	0	0
ENSG00000280739	EIF1B-AS1	0.254026	0.242797	0.101859	0.107641
ENSG00000180042	OR1R1P	0	0	0	0
ENSG00000244945	RP11-1379J22.2	0	0.206719	0.31018	0.10927
ENSG00000166851	PLK1	13.4086	11.8575	14.8039	12.9066
ENSG00000166856	GPR182	0	0	0	0
ENSG00000166855	CLPX	13.8577	14.1006	13.6711	13.0904
ENSG00000254608	RP11-56A10.1	0	0	0	0
ENSG00000163374	YY1AP1	6.64545	6.20776	8.55227	8.39853
ENSG00000163376	KBTBD8	8.30494	9.32656	9.1036	8.74701
ENSG00000163377	FAM19A4	0	0	0	0
ENSG00000163378	EOGT	0.409195	0.428844	0.69672	0.388073
ENSG00000255148	RP4-791M13.4	0	0	0	0
ENSG00000255143	RP11-805J14.3	0	0	0	0
ENSG00000255142	AP006621.6	2.05851	1.78864	2.5051	2.64732
ENSG00000276744	CTD-2562G15.3	0.108017	0.206483	0.154958	0.764063
ENSG00000255140	OR5BN2P	0	0	0	0
ENSG00000255147	RP11-655M14.4	0	0	0	0
ENSG00000255146	RP11-659P15.1	0	0	0	0
ENSG00000276740	RP11-381O6.1	0	0	0	0
ENSG00000255144	RP11-589N15.1	0	0	0	0
ENSG00000282393	CTD-3113P16.11	1.40744	1.36203	2.00182	2.23985
ENSG00000282390	RP11-29A19.2	0	0	0	0
ENSG00000249830	RP11-121L11.3	0	0	0	0
ENSG00000227818	RP11-227F8.2	0	0	0	0
ENSG00000056586	RC3H2	8.14116	9.56503	14.0359	13.3052
ENSG00000178882	FAM101A	0.436183	0.534726	0.108798	0.12456
ENSG00000227815	RP11-195C7.3	0	0	0	0.135111
ENSG00000227817	ARHGAP42P1	0	0.0771112	0	0
ENSG00000227811	FAM212B-AS1	0.0365254	0	0.0523981	0.0553584
ENSG00000227813	RP1-180M12.1	0	0	0	0
ENSG00000265411	RN7SL656P	0	0	0	0
ENSG00000128849	CGNL1	0.0609796	0.0757684	0	0
ENSG00000064393	HIPK2	3.81159	4.71844	3.03996	3.38043
ENSG00000225526	MKRN2OS	0	0	0	0
ENSG00000225527	RP11-383B4.4	0.128744	0.368939	0.615288	0.520159
ENSG00000241135	LINC00881	0	0	0	0
ENSG00000241134	BET1P1	1.77657	0.141526	1.13243	0.149527
ENSG00000225522	RP11-203F10.1	0	0	0	0
ENSG00000225523	IGKV6D-21	0	0	0	0
ENSG00000225520	TTTY16	0	0	0	0
ENSG00000241130	RP11-507J18.1	0	0	0	0
ENSG00000253460	IGKV2OR22-3	0	0	0	0
ENSG00000225528	RP3-370M22.8	0.595607	0.569266	0.100513	0.176998
ENSG00000259502	RP11-643G16.3	0.343421	0.410319	0.73891	0.347053
ENSG00000157005	SST	0	0	0	0
ENSG00000218776	MTATP6P31	0	0	0	0
ENSG00000184014	DENND5A	2.17229	2.96904	5.78467	5.92635
ENSG00000184012	TMPRSS2	0.0232656	0	0	0
ENSG00000162753	SLC9C2	0	0	0	0
ENSG00000253465	IGHVIV-44-1	0	0	0	0
ENSG00000179820	MYADM	1.19773	2.21125	0.593133	0.512469
ENSG00000179826	MRGPRX3	0	0	0	0
ENSG00000162426	SLC45A1	0.0397193	0.0474565	0.02849	0.0702389
ENSG00000275788	Metazoa_SRP	0	0	0	0
ENSG00000148704	VAX1	0	0	0	0
ENSG00000268204	CTD-3214H19.6	0	0.30129	0.120564	0.191095
ENSG00000268205	CTC-444N24.11	12.6318	10.1765	5.12011	5.43588
ENSG00000213652	HMGB3P30	0	0	0	0
ENSG00000279189	RP11-861E23.2	0	0	0	0
ENSG00000268201	CTD-3138B18.6	0.096675	0	0.0924417	0
ENSG00000268203	CTD-2396E7.9	0	0	0	0
ENSG00000279184	RP3-323A16.1	0	0	0	0
ENSG00000279187	RP11-455O6.5	0	0.040941	0.0204847	0.0216277
ENSG00000279186	CH507-39O4.3	0	0	0	0
ENSG00000279181	RP11-711M9.2	0	0	0	0
ENSG00000268209	RP11-618I10.3	0	0	0	0
ENSG00000279183	AC010412.1	0	0	0	0
ENSG00000279182	XX-C00717C00720L.1	0.107254	0	0	0
ENSG00000204118	NAP1L6	0	0	0	0
ENSG00000213657	RP11-346D6.4	0.141038	0	0	0
ENSG00000204113	BMP2KL	0	0	0	0
ENSG00000204110	RP1-153P14.8	0.395862	0.472974	0.378531	0.799998
ENSG00000204116	CHIC1	0.951419	1.57574	1.25225	0.71225
ENSG00000204117	RP4-640H8.2	0	0	0	0
ENSG00000250626	RP11-756P10.2	0	0	0	0
ENSG00000137145	DENND4C	4.55216	5.34369	7.94522	7.83531
ENSG00000137142	IGFBPL1	0	0	0	0
ENSG00000259274	CTD-2501E16.2	0	0	0	0
ENSG00000250623	RP11-317B7.3	0	0	0	0
ENSG00000205076	LGALS7	0	0	0	0
ENSG00000105011	ASF1B	18.3925	15.8365	17.8635	18.9626
ENSG00000233888	MTCO2P17	0	0	0	0
ENSG00000252257	RN7SKP265	0	0	0	0
ENSG00000233882	RP11-309H21.2	0	0	0	0
ENSG00000233880	RP11-497J7.2	0	0	0	0
ENSG00000233887	ERVWE2	0	0	0	0
ENSG00000233884	XXyac-YM21GA2.3	0	0	0	0
ENSG00000233885	YEATS2-AS1	0.10395	0.00993698	0.0298217	0.0420156
ENSG00000270371	RP11-417P24.1	0	0	0	0
ENSG00000283118	RP11-107E5.4	0	0	0	0
ENSG00000283117	CTD-2060L22.1	0	0	0	0
ENSG00000250629	RP11-122C5.3	0	0	0	0
ENSG00000270379	HEATR9	0	0	0	0
ENSG00000283110	RP11-1437A8.7	0	0	0	0
ENSG00000278582	RP11-1H8.6	0	0	0	0
ENSG00000278580	RP11-272M24.2	0	0	0	0
ENSG00000104756	KCTD9	13.0878	13.7247	16.3526	15.3566
ENSG00000278586	CTA-313A17.5	0	0	0	0
ENSG00000278588	HIST1H2BI	0	0.133354	0	0.140893
ENSG00000278589	ZACNP1	0	0	0	0
ENSG00000001561	ENPP4	11.7702	13.9367	13.9641	12.7589
ENSG00000159128	IFNGR2	4.44845	3.94015	3.4852	2.83575
ENSG00000122912	SLC25A16	1.86055	2.10779	2.28924	2.29031
ENSG00000258451	RP11-903H12.3	0	0	0	0
ENSG00000258456	PTCD2P1	0	0	0	0
ENSG00000253259	RP11-737F9.2	0	0	0	0
ENSG00000253258	RP11-539E17.5	0	0	0	0
ENSG00000257976	RP11-388G3.1	0	0	0	0.0515164
ENSG00000253251	CTC-534A2.2	3.57194	3.75303	3.12472	2.79009
ENSG00000129038	LOXL1	0.854361	0.748545	0.272307	0.179852
ENSG00000251310	RP11-706F1.1	0	0	0	0
ENSG00000154065	ANKRD29	0	0	0	0
ENSG00000205240	OR7E36P	0	0	0	0
ENSG00000251311	RP11-249M12.2	0	0	0	0
ENSG00000271715	CTD-2256P15.5	0	0	0	0
ENSG00000102128	RAB40AL	0.279234	0.296541	0.267008	0.0940414
ENSG00000107223	EDF1	50.1804	44.2091	51.7653	50.6726
ENSG00000279547	AC009491.1	0	0	0	0
ENSG00000258399	MEG8	0	0	0	0
ENSG00000152969	JAKMIP1	15.3147	12.4884	9.88464	10.1117
ENSG00000232823	TXNP1	0	0	0	0
ENSG00000232821	AC003986.6	0	0	0	0
ENSG00000232827	LINC01189	0	0	0	0
ENSG00000232825	RP5-896L10.1	0	0	0	0
ENSG00000232824	PRR13P1	0	0	0	0
ENSG00000136457	CHAD	0	0	0	0
ENSG00000232829	GSTO3P	0	0	0	0
ENSG00000232828	AF196970.3	0	0.0549273	0	0
ENSG00000146352	CLVS2	0	0	0	0
ENSG00000120519	SLC10A7	2.64545	2.73415	1.61776	1.83802
ENSG00000155330	C16orf87	6.39332	5.95693	8.37492	8.09157
ENSG00000235890	TSPEAR-AS1	0.0856478	0	0	0.0216277
ENSG00000278635	CTD-2318O12.1	0	0	0	0
ENSG00000037749	MFAP3	4.10914	4.65098	4.59467	6.05046
ENSG00000273055	CTB-13F3.1	0.170062	0.162585	0.162617	0.257749
ENSG00000273056	RP11-77E14.2	0.728098	0.34791	0.783194	1.3794
ENSG00000273051	OR51F4P	0	0	0	0
ENSG00000170523	KRT83	0.028358	0	0	0
ENSG00000170522	ELOVL6	2.85656	2.8735	0.522243	0.454198
ENSG00000170525	PFKFB3	1.72287	2.31688	2.59077	2.85417
ENSG00000273058	RP11-385F5.5	1.46823	1.77752	0.748696	0.890114
ENSG00000164548	TRA2A	15.2676	15.0021	22.7236	22.5867
ENSG00000198553	KCNRG	0.227915	0.304977	0.152551	1.1975
ENSG00000198551	ZNF627	2.68825	1.12855	4.96335	4.82479
ENSG00000198556	ZNF789	1.97128	2.53159	3.16938	2.79551
ENSG00000198554	WDHD1	16.3058	16.195	17.5256	16.1534
ENSG00000198555	RP11-598D12.4	0	0	0	0
ENSG00000241907	RPS20P4	0	0	0	0
ENSG00000163612	FAM86KP	0	0.102954	0	0
ENSG00000241905	NDUFS6P1	0	0	0	0
ENSG00000075223	SEMA3C	0.00684139	0.00653729	0	0.00690685
ENSG00000227035	MTATP6P18	0	0	0	0
ENSG00000164542	KIAA0895	1.69716	1.5818	1.40084	1.54734
ENSG00000160714	UBE2Q1	19.5287	19.9872	16.6192	16.6307
ENSG00000160712	IL6R	0.010827	0.0258722	0.010353	0
ENSG00000160710	ADAR	45.1834	43.5449	47.145	48.9271
ENSG00000215160	OR7E122P	0	0	0	0
ENSG00000136950	ARPC5L	11.9539	11.7428	11.1702	10.7975
ENSG00000215162	LINC00269	0	0	0	0
ENSG00000215165	TCEA1P3	0	0	0	0
ENSG00000083307	GRHL2	0	0	0	0
ENSG00000096080	MRPS18A	21.5467	19.8315	13.8367	13.0898
ENSG00000280055	TMEM75	0	0	0	0
ENSG00000267458	CTC-425F1.4	0	0	0	0
ENSG00000280054	RP1-197B17.7	0	0	0	0
ENSG00000258869	RP11-204N11.1	0	0	0	0
ENSG00000267459	AC006116.27	0	0.134412	0.0672526	0
ENSG00000175467	SART1	30.2506	27.228	27.9784	27.1624
ENSG00000237864	LINC00322	0	0	0	0
ENSG00000181214	OR8G2P	0	0	0	0
ENSG00000175463	TBC1D10C	1.70128	2.11707	0.897866	1.14416
ENSG00000105402	NAPA	4.20317	3.62179	5.70245	6.30711
ENSG00000105401	CDC37	16.5358	17.0477	22.2623	22.6413
ENSG00000279979	CTD-2154B17.3	0	0	0	0
ENSG00000105404	RABAC1	1.75414	2.01385	1.32061	1.76226
ENSG00000131459	GFPT2	0.392659	0.433679	0.358765	0.343855
ENSG00000279976	RP11-243M5.4	0	0	0	0
ENSG00000105409	ATP1A3	6.90881	7.98473	4.73882	4.90799
ENSG00000279970	RP11-299G20.5	0.026679	0.0509862	0	0.0269343
ENSG00000279971	CTD-2553L13.5	0	0	0	0
ENSG00000279972	RP11-354G16.1	0	0	0	0
ENSG00000222005	LINC01118	0	0.0149743	0	0
ENSG00000092140	G2E3	7.18789	7.28556	9.40561	8.73781
ENSG00000181218	HIST3H2A	0.950129	1.53246	4.54248	4.56025
ENSG00000132185	FCRLA	0	0	0	0
ENSG00000108639	SYNGR2	0.85602	1.61425	0.75214	1.40846
ENSG00000219314	RP1-273P12.1	0	0	0	0
ENSG00000132182	NUP210	60.3643	56.96	56.2293	59.7999
ENSG00000267450	OR1AB1P	0	0	0	0
ENSG00000237999	ACTG1P19	0.0476445	0.0455267	0	0.0481004
ENSG00000222009	BTBD19	0.0210065	0.0267658	0.0736425	0.01415
ENSG00000237994	RP1-146A15.1	0	0	0	0
ENSG00000150681	RGS18	1.19181	0.980517	0.144246	0.030489
ENSG00000237990	CNTN4-AS1	0	0	0	0
ENSG00000237991	RPL35P1	10.3424	6.72748	5.90605	4.06399
ENSG00000237992	AC010096.2	0	0	0	0
ENSG00000237993	RP11-159M11.2	0	0	0	0
ENSG00000244249	RP11-441M10.1	0	0	0	0
ENSG00000014919	COX15	19.8179	20.7486	21.9696	20.9119
ENSG00000188029	CTSL3P	0	0	0	0
ENSG00000267456	RP11-49I11.3	0	0	0	0
ENSG00000244247	RP11-139K4.2	0	0	0	0
ENSG00000131981	LGALS3	0	0	0	0
ENSG00000131982	UBE2L2	0.123942	0	0.118515	0.125128
ENSG00000188026	RILPL1	0.341019	0.365688	0.127243	0.0840394
ENSG00000225640	RP5-1022P6.4	0	0	0	0
ENSG00000273946	RN7SL733P	0	0	0	0
ENSG00000166337	TAF10	4.49094	4.41183	6.0861	5.66697
ENSG00000240747	KRBOX1	0	0	0	0
ENSG00000272097	RP11-421M1.8	0.302739	0.610881	0.675442	0.373889
ENSG00000272094	RP4-665J23.4	0	0	0	0
ENSG00000272092	RP11-350N15.5	0.193605	0.138772	0.185128	0.097826
ENSG00000084652	TXLNA	28.7688	28.7995	28.5715	29.2106
ENSG00000214691	AC104654.1	0	0	0	0
ENSG00000214694	ARHGEF33	0	0.0288425	0	0
ENSG00000214695	NPAP1P2	0	0	0	0
ENSG00000172167	MTBP	5.67141	6.32672	4.14052	3.96731
ENSG00000230485	AC000077.2	0	0	0	0
ENSG00000172164	SNTB1	2.15376	1.45274	0.529553	0.416591
ENSG00000230483	AC124057.5	0	0	0	0
ENSG00000230480	AC093142.2	0	0	0	0
ENSG00000260592	CTA-363E6.6	0.0839988	0	0	0
ENSG00000174576	NPAS4	0.812952	1.19737	0.127427	0.0942625
ENSG00000214342	ATP5F1P2	0	0	0	0
ENSG00000148386	LCN9	0	0	0	0
ENSG00000214347	CTB-180A7.8	0	0	0.0803206	0
ENSG00000214344	OR4F13P	0	0	0	0
ENSG00000020426	MNAT1	10.7874	8.76053	10.7858	10.7913
ENSG00000233440	HMGA1P6	0	0	0	0
ENSG00000204959	ARHGEF34P	0	0.0112109	0	0
ENSG00000233441	CYP2AB1P	0	0	0	0
ENSG00000229155	RP11-528A4.2	0	0	0	0
ENSG00000229154	KCNQ5-AS1	0	0	0	0
ENSG00000101871	MID1	1.55632	1.43823	1.55483	1.50512
ENSG00000138115	CYP2C8	0	0	0	0
ENSG00000138111	MFSD13A	3.45504	3.2532	2.4071	2.43987
ENSG00000172789	HOXC5	0	0	0.0281678	0.0892482
ENSG00000275475	IGHV3-54	0	0	0	0
ENSG00000172785	CBWD1	1.73005	1.6074	1.54304	1.46066
ENSG00000275476	RP11-996F15.4	0.328107	0.313522	0.104615	0
ENSG00000138119	MYOF	0.0386292	0.084391	0.0527648	0.0278793
ENSG00000172780	RAB43	0.806612	0.609755	0.14724	2.83037
ENSG00000150201	FXYD4	0	0	0	0
ENSG00000144724	PTPRG	0	0.0109166	0.00819248	0.00288416
ENSG00000156689	GLYATL2	0	0	0	0
ENSG00000271547	RP11-579D7.8	0.312055	0	0.298392	0.210201
ENSG00000271546	RP4-725K1.1	0	0	0	0
ENSG00000271543	RP11-692M12.5	0	0	0	0
ENSG00000236119	AP000688.15	0	0	0	0
ENSG00000236118	LL22NC03-30E12.10	0.189222	0	0	0
ENSG00000236111	RP11-630I5.1	1.95109	2.16324	1.71635	1.10402
ENSG00000236110	OR2AM1P	0	0	0	0
ENSG00000236117	RP4-754E20__A.5	0	0.0534256	0	0
ENSG00000236116	AC064853.2	0	0	0	0
ENSG00000236115	RP11-62C3.6	0	0	0	0
ENSG00000236114	RP11-517P14.7	0.108348	0.0258959	0.0259138	0
ENSG00000196924	FLNA	33.6531	45.3278	58.3011	63.6033
ENSG00000224922	AL050303.7	0	0	0	0
ENSG00000224924	LINC00320	0	0	0	0
ENSG00000196923	PDLIM7	1.19228	1.83145	2.82292	3.2771
ENSG00000196922	ZNF252P	3.34361	3.84686	4.62204	3.37849
ENSG00000174780	SRP72	50.528	51.098	34.0235	34.4511
ENSG00000260596	DUX4	0	0	0	0
ENSG00000232314	PSMC1P13	0	0	0	0
ENSG00000265579	RP11-713C5.1	0.21683	0.230269	0.230362	0.365172
ENSG00000260597	AC012531.25	0.17848	0.170585	0.189619	0.0801589
ENSG00000265574	WDR45BP1	0.464846	0.246829	0.444495	0.260939
ENSG00000173786	CNP	3.73612	3.7792	6.89885	5.15014
ENSG00000117877	CD3EAP	5.28716	3.66744	2.36025	2.3707
ENSG00000233693	RP11-506O24.1	0	0	0	0
ENSG00000233691	RP11-312J18.7	0	0	0	0
ENSG00000181803	OR6S1	0	0	0	0
ENSG00000235029	MNX1-AS2	0	0	0	0
ENSG00000233699	TTTY18	0	0	0	0
ENSG00000238183	RPS27P5	0	0	0	0
ENSG00000238180	AC017079.4	0	0	0	0
ENSG00000232125	DYTN	0	0	0	0
ENSG00000238186	RP11-656D10.6	0	0.0930545	0.093119	0
ENSG00000203620	RP11-84A19.2	0.047093	0.135044	0	0
ENSG00000238184	CD81-AS1	0	0.0193112	0	0
ENSG00000238185	RP11-252M21.6	0	0	0	0
ENSG00000238188	RP5-875H3.2	0	0	0	0
ENSG00000238189	ENOX1-AS2	0	0	0	0
ENSG00000232128	MTCO3P45	0	0	0	0
ENSG00000116473	RAP1A	12.641	12.5763	15.6741	16.4923
ENSG00000112996	MRPS30	11.5808	11.7506	9.69579	8.74086
ENSG00000280378	RP4-758J24.6	0.363412	0.405245	0.347472	0.734387
ENSG00000112992	NNT	11.2662	10.6888	12.4112	12.656
ENSG00000116478	HDAC1	72.2188	64.8273	86.3706	79.777
ENSG00000215871	RP5-837M10.1	0	0	0	0
ENSG00000223656	HMGB3P10	0	0	0	0
ENSG00000223657	KRT8P51	0	0	0	0
ENSG00000223655	RAB9AP3	0	0	0	0
ENSG00000223652	AC106786.1	0	0	0	0
ENSG00000223653	RP11-131L23.1	0	0	0	0
ENSG00000223650	UHRF2P1	0	0	0	0
ENSG00000223651	RP5-1121H13.1	0	0	0	0
ENSG00000274704	Metazoa_SRP	0	0	0	0
ENSG00000252595	RN7SKP82	0	0	0	0
ENSG00000274701	Metazoa_SRP	0	0.170496	0	0
ENSG00000223658	C1GALT1C1L	0	0	0	0
ENSG00000099866	MADCAM1	0.0376044	0.0269541	0.0629311	0.0855
ENSG00000151150	ANK3	0	0	0	0
ENSG00000099864	PALM	0.673437	0.580558	0.536601	0.460311
ENSG00000270638	RP3-466P17.1	0.322316	0.369673	0.770448	0.455935
ENSG00000270639	ECM1P1	0	0	0	0
ENSG00000099860	GADD45B	0.606262	0.492534	0.309167	0.367553
ENSG00000270634	RP4-777G9.1	0	0	0	0
ENSG00000218991	CCNG1P1	0	0	0	0
ENSG00000218996	RP1-99E18.2	0.177444	0.169642	0	0
ENSG00000270632	RP11-340C20.3	0	0	0	0
ENSG00000021488	SLC7A9	0	0	0	0.0141263
ENSG00000266179	RP11-1113L8.6	0	0	0	0
ENSG00000106245	BUD31	13.8191	15.9307	15.4011	15.6971
ENSG00000106244	PDAP1	57.1897	52.4442	37.4669	39.5475
ENSG00000072210	ALDH3A2	1.06546	0.952892	0.941143	0.861257
ENSG00000166484	MAPK7	0.453018	0.875258	0.770411	0.79778
ENSG00000266171	RP11-769O8.1	0	0	0	0
ENSG00000269300	CTD-2529P6.3	0	0	0	0
ENSG00000266173	STRADA	1.29984	1.87077	2.7222	2.96504
ENSG00000269307	CTD-2278I10.6	0	0	0	0
ENSG00000266176	RP11-855A2.5	0	0	0	0
ENSG00000100836	PABPN1	17.1134	14.9376	15.0129	15.9848
ENSG00000257629	RP11-13A1.2	0	0	0	0
ENSG00000236809	SNX25P1	0	0	0	0
ENSG00000270535	TCEB1P34	0	0	0	0
ENSG00000236801	RPL24P8	8.29749	7.82352	5.14621	5.55154
ENSG00000236800	RP11-534L6.2	0	0	0	0
ENSG00000236803	SDAD1P4	0	0	0	0
ENSG00000236804	RPS3AP12	0	0	0	0
ENSG00000236807	AC092066.6	0	0	0	0
ENSG00000236806	RPL7AP15	0	0	0	0
ENSG00000230197	RP11-160E2.17	0	0	0	0
ENSG00000243694	RP11-6B4.1	0	0	0	0
ENSG00000228367	RP11-524L6.2	0	0	0.0513047	0
ENSG00000153790	C7orf31	2.8252	2.7834	0.847819	1.78307
ENSG00000250874	CTC-480C2.1	0	0	0	0
ENSG00000228124	RP1-122O8.7	0	0	0.430659	0.455139
ENSG00000228127	RP11-12L8.1	0	0	0	0
ENSG00000250877	RP11-373J21.1	0	0	0	0
ENSG00000228121	PHBP3	0.0649222	0.0620364	0	0
ENSG00000228120	AP001631.10	0	0	0	0
ENSG00000228123	RP11-15B24.3	0	0	0	0
ENSG00000228122	MTND1P17	0	0	0	0
ENSG00000243695	RP11-290L7.3	0	0	0	0
ENSG00000234409	CCDC188	0	0	0	0
ENSG00000142765	SYTL1	1.3775	1.94356	0.804915	0.756688
ENSG00000250878	METTL21EP	0.105411	0.0503708	0.117603	0.142016
ENSG00000113643	RARS	34.7822	32.8717	28.4282	27.1679
ENSG00000113645	WWC1	0.276625	0.273954	0.0892298	0.127967
ENSG00000113649	TCERG1	21.3188	20.5447	13.4202	12.1843
ENSG00000113648	H2AFY	12.4945	16.6704	16.3415	15.4033
ENSG00000224857	RP11-344P13.1	0	0	0	0
ENSG00000169432	SCN9A	0.00609455	0.0145635	0.0757633	0.0554279
ENSG00000169435	RASSF6	0	0	0	0
ENSG00000264769	RP11-498C9.12	0	0	0	0
ENSG00000169436	COL22A1	0	0	0	0
ENSG00000169439	SDC2	0.0409486	0.0521909	0.00652921	0.00689355
ENSG00000260419	RP11-1437A8.3	0	0	0	0
ENSG00000264765	RP11-92B11.4	0	0	0	0
ENSG00000260418	RP3-406A7.7	0	0	0	0
ENSG00000241229	RN7SL443P	0	0	0	0
ENSG00000189030	VHLL	0	0.0751594	0	0.0794084
ENSG00000189037	DUSP21	0	0	0	0
ENSG00000262089	RP11-589P10.5	1.54956	0.888615	2.37051	1.72229
ENSG00000215029	TCP11X2	0.0147248	0.0703371	0	0
ENSG00000262085	OR1P1	0.0534922	0	0	0
ENSG00000111647	UHRF1BP1L	4.84272	4.95228	6.38372	6.05522
ENSG00000111641	NOP2	9.22146	6.9909	4.78209	4.66266
ENSG00000111640	GAPDH	562.643	476.087	657.732	694.308
ENSG00000111642	CHD4	62.4401	65.3112	69.9308	66.627
ENSG00000267227	RP11-640I15.2	0	0	0	0
ENSG00000267226	RP11-126O1.5	0.0439795	0	0.252197	0.133245
ENSG00000267225	WDR7-OT1	0.0941084	0	0	0
ENSG00000267224	AC005498.4	0	0	0	0
ENSG00000267223	AC005597.1	0	0	0	0
ENSG00000267222	RP11-194N12.2	0.0777358	0.148561	0.14859	0.157036
ENSG00000103569	AQP9	0	0	0.00775636	0
ENSG00000267220	CTC-260E6.9	0	0	0	0
ENSG00000142494	SLC47A1	0	0	0	0
ENSG00000215325	ASS1P10	0	0	0	0
ENSG00000267228	RP11-49K24.6	0	0.0632724	0	0.0668494
ENSG00000254016	ALG1L10P	0	0	0	0
ENSG00000263935	TOMM20P3	0	0	0	0
ENSG00000263934	SNORD3A	0.421805	0.358387	1.20997	1.08921
ENSG00000114030	KPNA1	11.2177	11.0636	14.1406	13.6977
ENSG00000263931	RP11-180P8.1	0	0	0	0
ENSG00000270446	RP6-43L17.1	0	0	0	0
ENSG00000204334	ERICH2	0.0884713	0.169077	0.845553	0.714807
ENSG00000263938	RP11-579O24.3	0	0	0.0655193	0
ENSG00000261687	RP11-473C18.3	0.199791	0.47742	0.286614	0.302806
ENSG00000261685	RP11-401P9.4	0	0	0	0
ENSG00000261684	RP11-265N6.1	0.125637	0.300221	0.240273	0.317383
ENSG00000261683	LINC00838	0	0	0	0
ENSG00000261682	RP11-19N8.7	0	0	0	0
ENSG00000261680	RP11-146F11.3	0.247184	0	0	0
ENSG00000156313	RPGR	4.04172	4.41031	3.52413	3.8894
ENSG00000039537	C6	0	0	0	0
ENSG00000261689	AGGF1P4	0	0	0	0
ENSG00000270442	CTB-95D12.1	0.0469682	0.0897832	0	0.0237207
ENSG00000262332	RP11-517A5.7	0	0	0	0
ENSG00000254010	RP11-103H7.5	0	0	0	0
ENSG00000109220	CHIC2	4.32372	4.91672	5.2791	5.64586
ENSG00000270440	RP11-19H6.1	0	0	0	0
ENSG00000262339	RP11-1197K16.2	0	0	0	0
ENSG00000225724	LL22NC03-80A10.11	0	0	0	0.0326919
ENSG00000012048	BRCA1	4.02019	4.48603	4.29488	5.24331
ENSG00000225726	AC007000.10	0	0	0.313097	0
ENSG00000115268	RPS15	47.1142	47.9924	44.9915	50.8888
ENSG00000225720	RP4-742C19.12	0.132365	0.442843	0.0633163	0
ENSG00000225721	RP11-269F19.2	0	0	0	0
ENSG00000225722	RP11-706O15.8	0	0	0	0
ENSG00000225723	MTND6P15	0	0	0	0
ENSG00000264663	KRT8P34	0	0	0	0
ENSG00000225728	RP6-191P20.3	0	0	0	0
ENSG00000251164	HULC	0	0	0.0914442	0
ENSG00000229654	RP1-60O19.2	0	0	0	0
ENSG00000263680	RP11-57A1.1	0	0	0	0
ENSG00000263683	RP4-777O23.1	0	0	0	0.125714
ENSG00000263682	RP11-93H10.1	0	0	0	0
ENSG00000263684	RP11-628O18.1	0	0	0	0
ENSG00000229652	RP11-435P24.2	0	0	0	0
ENSG00000149716	ORAOV1	0.964901	0.780603	1.32252	1.22786
ENSG00000263688	RP11-386P4.1	0	0	0	0
ENSG00000251166	OR7E163P	0	0	0	0
ENSG00000276085	CCL3L3	0	0	0	0
ENSG00000266208	CTD-2267D19.3	0.862977	0.897602	0.461109	0.538566
ENSG00000184254	ALDH1A3	0	0	0	0
ENSG00000259316	CTD-2116N17.1	1.18322	0.827498	0.561079	1.4094
ENSG00000254018	RP11-785H20.1	0	0	0	0
ENSG00000251168	CTD-2072I24.1	0	0	0	0
ENSG00000264660	RP11-381P6.1	0	0	0	0
ENSG00000184258	CDR1	0	0	0	0
ENSG00000134612	FOLH1B	0	0	0	0
ENSG00000163170	BOLA3	1.40152	0.931042	0.513234	0.65283
ENSG00000163171	CDC42EP3	0.68299	0.769052	0.811104	0.913852
ENSG00000187783	TMEM72	0	0	0	0
ENSG00000280809	LINC00836	0	0	0	0
ENSG00000008226	DLEC1	0.173942	0.0923637	0.0646772	0.0390544
ENSG00000225898	AC002075.3	0	0	0	0
ENSG00000166529	ZSCAN21	2.02499	1.63037	2.19378	2.3485
ENSG00000166526	ZNF3	3.25715	1.91781	2.81544	2.45098
ENSG00000166527	CLEC4D	0.0245822	0	0	0
ENSG00000225895	TRAPPC2P8	0	0	0	0
ENSG00000182362	YBEY	2.92882	2.632	2.28299	2.31602
ENSG00000166523	CLEC4E	0	0	0	0
ENSG00000225891	RP3-476K8.3	0.401849	0.672217	0.864622	0.91367
ENSG00000169021	UQCRFS1	28.8149	26.5471	19.6111	19.5185
ENSG00000114698	PLSCR4	0	0	0	0
ENSG00000244437	IGKV3-15	0	0	0	0
ENSG00000244436	RP11-428G5.1	0	0	0	0.353332
ENSG00000229386	OR8B9P	0	0	0	0.116122
ENSG00000229384	HMGB1P16	0.196831	0.188177	0.0941536	0
ENSG00000229385	AC010975.1	0	0	0	0
ENSG00000229382	BX322557.13	0	0	0	0
ENSG00000269256	RP11-325D15.2	0	0	0	0
ENSG00000229380	AC147651.5	0	0	0	0
ENSG00000260796	RP11-1348G14.5	0	0.28217	0.376428	0.29832
ENSG00000260797	CTD-2336H13.1	0	0	0	0
ENSG00000251088	RP11-325B23.2	0	0	0	0
ENSG00000260795	RP11-107C10.1	0	0	0	0
ENSG00000260792	RP11-982M15.8	0.0139338	0.0133144	0	0.0140671
ENSG00000260793	RP5-882C2.2	3.30353	2.68494	19.5971	18.0978
ENSG00000260790	RP11-21M24.2	0	0	0	0.0264956
ENSG00000184789	OR4C10P	0	0	0	0
ENSG00000184786	TCTE3	2.98692	3.71135	2.85602	2.37674
ENSG00000184787	UBE2G2	16.8633	17.8673	13.881	15.321
ENSG00000251080	RP11-415C15.1	0	0	0	0
ENSG00000184785	SMIM10	0.0346167	0	0	0
ENSG00000251087	ALG1L3P	0.0695049	0	0	0
ENSG00000260798	RP11-354M1.2	0	0	0	0
ENSG00000260799	KRT8P50	0	0	0.0706784	0
ENSG00000231465	RP11-542K23.9	0.410382	0.392338	0	0.207259
ENSG00000259256	RP11-838N2.3	0	0	0	0
ENSG00000181552	EDDM3B	0	0	0	0
ENSG00000259254	CTD-2339L15.3	0.721004	0.492223	0.886405	1.24888
ENSG00000264666	RP11-524F11.2	0	0	0	0.126306
ENSG00000259252	AC011648.1	0	0	0	0
ENSG00000259251	RP11-643M14.1	0.0413737	0	0.237374	0.0836223
ENSG00000259250	RP11-50C13.1	0	0	0	0
ENSG00000119737	GPR75	2.18625	2.13764	2.73918	2.46297
ENSG00000269253	SIGLEC21P	0	0	0	0
ENSG00000168476	REEP4	4.71021	4.84256	4.12048	4.90561
ENSG00000168477	TNXB	0.0230087	0.0219908	0.0513348	0.0826639
ENSG00000259259	NPM1P42	0.0616836	0	0	0
ENSG00000259258	RP11-325L12.3	0	0	0	0
ENSG00000112697	TMEM30A	16.7513	18.209	15.7304	25.2748
ENSG00000112695	COX7A2	18.6761	16.3653	19.7116	19.2887
ENSG00000112699	GMDS	7.68916	8.72604	6.2693	6.55477
ENSG00000182093	WRB	3.06921	3.00687	3.39325	3.15938
ENSG00000182095	TNRC18	4.57736	4.56059	4.04203	4.61024
ENSG00000186788	SPATA31D3	0	0	0	0
ENSG00000108578	BLMH	16.2224	13.4315	12.9677	12.6283
ENSG00000186860	KRTAP17-1	0	0	0	0
ENSG00000108576	SLC6A4	0.0126939	0.00808912	0	0.00855062
ENSG00000260240	APOOP5	0.0379524	0	0	0
ENSG00000254563	RP11-673F18.1	0	0	0	0
ENSG00000260242	CTA-481E9.3	0	0	0	0
ENSG00000254561	RP11-196E1.3	0	0	0	0
ENSG00000260244	RP11-588K22.2	2.41862	2.35056	0.73848	0.94468
ENSG00000254567	UBTFL9	0	0	0	0
ENSG00000260246	AC000032.2	0	0	0	0
ENSG00000254565	MTND2P26	0	0	0	0
ENSG00000119514	GALNT12	12.2005	11.2725	12.9661	13.5477
ENSG00000254568	RP11-664I21.5	0	0	0	0
ENSG00000227769	AC072062.3	0	0.0257776	0.0171943	0.0181717
ENSG00000227766	HCG4P5	0	0	0.0512014	0
ENSG00000227764	RP11-354K1.1	0	0	0	0
ENSG00000227765	MYL12BP2	0.10385	0.0992339	0.0993026	0
ENSG00000227762	GUSBP8	0	0	0	0
ENSG00000227760	RP11-298E10.1	0	0	0	0
ENSG00000258610	RP11-488C13.7	0	0	0	0
ENSG00000074527	NTN4	0.0891051	0.0745186	0.0212983	0.101285
ENSG00000258613	RPL21P7	0	0	0	0
ENSG00000258615	RP11-725G5.3	0	0	0	0
ENSG00000258616	RP11-369C8.1	0	0	0	0
ENSG00000050130	JKAMP	3.82175	3.97887	4.40119	3.82165
ENSG00000258618	RPL21P9	0	0	0	0
ENSG00000258619	RP11-134E15.1	0	0	0	0
ENSG00000169989	TIGD4	2.23602	2.46598	0.925111	1.56416
ENSG00000154269	ENPP3	0.32183	0.226178	0.0452563	0
ENSG00000169981	ZNF35	0.171128	0.197996	0.628677	0.69165
ENSG00000154262	ABCA6	0	0	0	0.00332138
ENSG00000154263	ABCA10	0	0	0.00404061	0
ENSG00000154265	ABCA5	0.760825	1.12179	1.13915	1.01309
ENSG00000227498	AC018359.3	0	0	0	0
ENSG00000227499	RP11-419M24.4	0	0	0	0
ENSG00000242879	AC006335.11	0	0	0	0
ENSG00000187258	NPSR1	0	0	0	0
ENSG00000180209	MYLPF	0	0	0.111706	0.118017
ENSG00000274367	LA16c-380H5.6	0	0	0	0
ENSG00000164961	KIAA0196	16.2193	15.8784	12.3359	12.3654
ENSG00000187257	RSBN1L	5.55441	6.23575	5.43951	7.66907
ENSG00000227493	RP11-104D21.1	0	0	0	0
ENSG00000227494	USP9YP14	0	0	0	0
ENSG00000274364	RP3-324O17.7	0.146075	0	0.139678	0.590181
ENSG00000242875	RBMY1B	0	0	0	0
ENSG00000164967	RPP25L	7.59934	6.32185	4.26109	2.93874
ENSG00000258705	AE000660.4	0	0	0	0
ENSG00000282980	RP11-807C20.2	0	0	0.102094	0.107791
ENSG00000282987	RP11-901H12.1	0	0	0	0
ENSG00000186124	OR9M1P	0	0	0	0
ENSG00000282989	KB-1396H2.2	0	0	0.0706152	0.0745556
ENSG00000282988	RP1-34B20.21	0	0.0236315	0.330906	0.524538
ENSG00000245479	LINC01585	0	0	0.0890125	0.0627046
ENSG00000165383	LRRC18	0.177023	0.31722	0	0
ENSG00000283058	RP11-358H12.1	0	0	0	0
ENSG00000123447	TYRL	0	0	0	0
ENSG00000283057	RP11-417N10.5	0	0	0	0.23138
ENSG00000283052	RP11-210L7.3	0	0	0	0
ENSG00000123444	KBTBD4	2.3898	2.68043	1.67037	2.14171
ENSG00000283050	GTF2IP12	2.06833	2.00091	2.7063	2.31836
ENSG00000283051	KB-51A8.1	0	0	0	0
ENSG00000183576	SETD3	8.75759	8.50768	7.56661	7.31126
ENSG00000183570	PCBP3	0.683691	1.07058	1.04318	0.881902
ENSG00000183571	PGPEP1L	0	0	0	0
ENSG00000183578	TNFAIP8L3	0	0	0	0
ENSG00000151838	CCDC175	0	0	0	0
ENSG00000237632	S100A11P1	0	0	0	0
ENSG00000250021	C15orf38-AP3S2	0	0.0319848	0.0160034	0
ENSG00000250020	RP11-811I15.1	0	0.0707629	0	0
ENSG00000250027	RP11-563E2.2	0	0	0	0
ENSG00000250026	TMPRSS11BNL	0	0	0	0
ENSG00000257037	RARSP1	0.187411	0	0.179206	0.0757496
ENSG00000250024	RP11-818C3.1	0	0	0	0
ENSG00000257038	RP11-800A3.7	0	0	0	0
ENSG00000116863	ADPRHL2	12.1082	12.4866	12.7962	13.136
ENSG00000255769	GOLGA2P10	8.10777	7.30072	16.8922	17.053
ENSG00000255763	MRPS18CP4	0	0	0	0
ENSG00000255760	RP11-428G5.5	0	0	0	0
ENSG00000255767	RP13-512J5.1	0.252468	0	0.120767	0.255138
ENSG00000202233	U3	0	0	0	0
ENSG00000006756	ARSD	0	0.0102735	0	0
ENSG00000006757	PNPLA4	0	0	0.00900992	0
ENSG00000154889	MPPE1	0.849798	1.12279	0.756792	0.766061
ENSG00000242299	RP11-234A1.1	56.5065	44.048	46.0585	38.727
ENSG00000242296	DEFB109P1	0	0	0	0
ENSG00000242295	RP11-522B15.1	0	0	0	0
ENSG00000242294	STAG3L5P	10.834	9.60529	11.3639	11.3507
ENSG00000242291	RPL36AP51	0	0	0	0
ENSG00000242290	RP11-197K3.1	0	0	0	0
ENSG00000159459	UBR1	10.5439	12.4426	13.042	13.0239
ENSG00000211934	IGHV1-2	0	0	0	0
ENSG00000211935	IGHV1-3	0.941869	1.41464	1.02922	1.49556
ENSG00000165684	SNAPC4	5.02842	5.05963	5.43695	5.22022
ENSG00000159450	TCHH	0.514126	1.09674	1.43203	1.59611
ENSG00000100483	VCPKMT	1.91016	1.49544	2.19357	3.13275
ENSG00000165685	TMEM52B	0	0	0	0
ENSG00000100485	SOS2	5.49199	7.55523	12.2571	12.9077
ENSG00000159455	LCE2B	0	0	0	0
ENSG00000211938	IGHV3-7	0	0	0	0
ENSG00000129562	DAD1	15.2454	18.9178	19.1766	16.7855
ENSG00000107651	SEC23IP	12.5204	14.0765	11.0342	11.5995
ENSG00000006282	SPATA20	0.527943	0.775531	0.426883	0.458263
ENSG00000006283	CACNA1G	0	0	0	0.0200223
ENSG00000253642	RP11-317N12.1	0	0	0	0
ENSG00000253643	RP11-561E1.1	0	0	0	0
ENSG00000217442	SYCE3	0.403629	0.385816	0.643263	0.815727
ENSG00000266717	RP11-855A2.3	0	0	0	0
ENSG00000253646	CTD-2311A18.1	0	0	0	0
ENSG00000253647	CTD-2270F17.1	0	0	0	0
ENSG00000253644	KB-1930G5.3	0	0	0	0
ENSG00000253645	CTD-2544N14.3	0	0	0	0
ENSG00000253648	RP11-77B22.2	0	0	0	0
ENSG00000253649	PRSS51	0	0	0	0
ENSG00000174004	NRROS	14.3248	23.674	5.85631	7.72299
ENSG00000237133	AC020594.5	0.943393	0.751441	0.45112	0.794396
ENSG00000198718	FAM179B	0.462094	0.509245	0.487718	0.497534
ENSG00000164037	SLC9B1	0.112578	0.136955	0.391442	0.341263
ENSG00000164035	EMCN	0	0	0	0
ENSG00000164032	H2AFZ	56.0223	48.5232	55.7026	53.7278
ENSG00000237130	MRPS6P2	0	0	0	0
ENSG00000164031	DNAJB14	4.47504	4.50786	5.52627	5.17837
ENSG00000242121	RN7SL267P	0	0	0	0
ENSG00000198711	SSBP3-AS1	0	0	0.0968422	0.0613921
ENSG00000242123	RP11-51L5.1	0	0	0	0
ENSG00000237131	RP1-69E11.3	0	0	0	0
ENSG00000242125	SNHG3	30.8899	22.8799	9.12714	8.81802
ENSG00000198715	GLMP	0.79428	0.856771	0.71607	0.682181
ENSG00000164038	SLC9B2	1.89839	1.8568	1.08306	0.831214
ENSG00000164039	BDH2	2.93137	4.27773	1.92699	1.98345
ENSG00000100151	PICK1	1.47172	1.28059	0.338529	0.37878
ENSG00000100150	DEPDC5	1.63281	1.77966	1.79407	2.04782
ENSG00000100156	SLC16A8	0	0	0	0
ENSG00000171634	BPTF	12.8763	14.8979	16.0341	16.0418
ENSG00000100154	TTC28	5.37512	5.96752	3.88688	3.55145
ENSG00000120068	HOXB8	0	0	0	0
ENSG00000230773	AC079807.4	0	0	0	0
ENSG00000230772	VN1R108P	0.704357	0.428437	0.979619	1.16465
ENSG00000243455	RPS18P13	0	0	0	0
ENSG00000230779	RP1-140J1.4	0	0	0	0
ENSG00000243453	COX7BP1	0.217915	0.208229	0.208373	0
ENSG00000125743	SNRPD2	12.8619	12.5256	12.67	21.2127
ENSG00000125741	OPA3	4.30908	4.31321	4.3104	4.50714
ENSG00000125740	FOSB	0.0611793	0.0861723	0.10468	0.0878465
ENSG00000125746	EML2	1.59592	1.78318	1.3218	1.32866
ENSG00000125744	RTN2	0.421087	0.629321	0.585641	0.502835
ENSG00000203546	RP11-176H8.1	0.0876178	0.104672	0.0837713	0.0995944
ENSG00000251867	RP11-48B3.5	0.853198	1.53502	1.77557	1.57202
ENSG00000167608	TMC4	0.0320201	0.0816085	0.0102094	0.0431377
ENSG00000124299	PEPD	2.71092	2.56802	3.09208	3.21063
ENSG00000167600	CYP2S1	0.114894	0.120792	0	0
ENSG00000167601	AXL	0	0	0.0143169	0.00756164
ENSG00000167604	NFKBID	0.960318	1.3135	0.601597	0.752845
ENSG00000247516	MIR4458HG	0.832171	0.431227	0.527269	0.526802
ENSG00000256079	RP11-318G8.2	0	0	0	0
ENSG00000256072	RP11-335I12.2	0	0	0	0
ENSG00000256073	URB1-AS1	1.53499	1.71162	2.32386	2.00333
ENSG00000256070	RP11-56H16.1	0	0	0	0
ENSG00000256071	RP11-465L8.1	0.969887	1.85402	0.185466	0.196009
ENSG00000256077	RP11-335O4.1	0	0	0	0
ENSG00000256075	RP11-81H14.3	0	0.0437244	0.174932	0.0461963
ENSG00000243988	RPS24P17	0.1257	0	0	0
ENSG00000243989	ACY1	1.64093	1.50524	0.48439	0.589776
ENSG00000243980	RN7SL702P	0	0	0	0
ENSG00000243981	RP11-368M16.3	0	0	0	0
ENSG00000243986	ENO1P3	0	0	0	0
ENSG00000277558	RP3-468O1.6	0.182314	0.0871488	0.0872092	0.276317
ENSG00000178457	LINC00314	0	0	0	0
ENSG00000042832	TG	0	0.00345749	0.00691633	0.014619
ENSG00000096717	SIRT1	8.63275	8.69992	16.9091	16.8854
ENSG00000216718	RP3-522P13.1	0	0	0	0
ENSG00000216713	MTND4P13	0	0	0	0
ENSG00000178458	H3F3AP6	195.654	201.589	342.257	359.588
ENSG00000216710	COX6A1P3	0	0	0	0
ENSG00000227649	MTND6P32	0	0	0	0
[truncated: 48,870 more rows]
